# Supplementary material for: Global cooling induced by biophysical effects of bioenergy crop cultivation
Source: Nat Commun. 2021 Dec 13;12:7255. doi: 10.1038/s41467-021-27520-0 (PMC8668960; doi:10.1038/s41467-021-27520-0)
Supplement: Supplementary file 2 — Supplementary Table 2 [file 41467_2021_27520_MOESM2_ESM.xlsx]

## Sheet: All data
ID	Grid_longditude	Grid_latitude	Month_begin	Month_end	Month_length	Variable	Unit	Monthly_mean_value	PFTnames	Reference	Note
1	-150	69.7183	July	July	1	albedo	-	0.15	Poplar & Willow	(Eugster and Rouse et al., 2000)
2	-140	62.1127	July	August	2	albedo	-	0.148333	Poplar & Willow	(Williamson and Barrio et al., 2016)
3	-135	68.4507	June	June	1	albedo	-	0.11	Poplar & Willow	(Lantz and Marsh et al., 2013)
4	-135	68.4507	July	July	1	albedo	-	0.13	Poplar & Willow	(Lantz and Marsh et al., 2013)
5	-135	68.4507	August	August	1	albedo	-	0.14	Poplar & Willow	(Lantz and Marsh et al., 2013)
6	-112.5	54.507	May	October	6	albedo	-	0.105146	Poplar & Willow	(Cai and Price et al., 2011)
7	-107.5	55.7746	May	September	5	albedo	-	0.15	Poplar & Willow	(Betts and Ball, 1997)
8	-107.5	54.507	February	October	9	albedo	-	0.13907	Poplar & Willow	(Davidson and Wang, 2004)
9	-107.5	54.507	April	April	1	albedo	-	0.1	Poplar & Willow	(Wang, 2005)
10	-107.5	54.507	April	September	6	albedo	-	0.09	Poplar & Willow	(Arain and Black et al., 2003)
11	-107.5	54.507	June	June	1	albedo	-	0.15	Poplar & Willow	(Wang, 2005)
12	-107.5	54.507	July	July	1	albedo	-	0.160146	Poplar & Willow	(Deering and Eck et al., 1999)	Record in the same grid with the same time period (e.g., ID12 and ID13) were averaged as one observation in our study.
13	-107.5	54.507	July	July	1	albedo	-	0.169	Poplar & Willow	(Russell and Irons et al., 1997)
14	-100	41.831	May	October	6	albedo	-	0.16	Poplar & Willow	(Kabenge, 2013)
15	-97.5	50.7042	April	October	7	albedo	-	0.156	Poplar & Willow	(Eugster and Rouse et al., 2000)
16	-97.5	39.2958	June	October	5	albedo	-	0.172761	Switchgrass	(Schimel and Turner et al., 1992)
17	-95	59.5775	June	June	1	albedo	-	0.13	Poplar & Willow	(Duguay and Rouse et al., 1999)
18	-95	59.5775	June	July	2	albedo	-	0.15	Poplar & Willow	(Blanken and Rouse, 1994)
19	-95	59.5775	July	July	1	albedo	-	0.16	Poplar & Willow	(Eugster and Rouse et al., 2000)
20	-95	59.5775	July	August	2	albedo	-	0.17	Poplar & Willow	(Blanken and Rouse, 1994)
21	-95	59.5775	August	August	1	albedo	-	0.155	Poplar & Willow	(Duguay and Rouse et al., 1999)
22	-92.5	45.6338	January	December	12	albedo	-	0.1265	Poplar & Willow	(Cherubini and Bright et al., 2012)
23	-92.5	45.6338	April	October	7	albedo	-	0.166171	Miscanthus	(Jørgensen and Cherubini et al., 2014)
24	-90	40.5634	February	March	2	albedo	-	0.116	Poplar & Willow	(Kunkel and Isard et al., 1999)
25	-82.5	48.169	May	October	6	albedo	-	0.095	Poplar & Willow	(McCaughey and Pejam et al., 2006)
26	-82.5	48.169	June	September	4	albedo	-	0.12	Poplar & Willow	(Pejam and Arain et al., 2006)
27	-60	-31.6901	January	December	12	albedo	-	0.163	Eucalypt	(Nosetto and Jobbagy et al., 2005)
28	-50	-21.5493	February	November	10	albedo	-	0.168296	Eucalypt	(Da Silva and Wilcox et al., 2015)
29	25	62.1127	May	May	1	albedo	-	0.116	Poplar & Willow	(Kuusinen and Tomppo et al., 2014)
30	25	62.1127	June	June	1	albedo	-	0.1505	Poplar & Willow	(Kuusinen and Tomppo et al., 2014)
31	52.5	36.7606	July	August	2	albedo	-	0.29529	Poplar & Willow	(Vatani and Hosseini et al., 2019)
32	112.5	54.507	May	October	6	albedo	-	0.185	Poplar & Willow	(Jassal and Black et al., 2013)
33	117.5	-31.6901	November	March	5	albedo	-	0.12	Eucalypt	(Lyons and Nair et al., 2008)
34	130	-12.6761	September	September	1	albedo	-	0.164181	Eucalypt	(Haverd and Lovell et al., 2012)
35	140	36.7606	January	December	12	albedo	-	0.189735	Miscanthus	(Kotani and Sugita, 2005)
36	145	-38.0282	January	December	12	albedo	-	0.105	Eucalypt	(Kilinc and Beringer et al., 2013)
37	147.5	-35.493	November	November	1	albedo	-	0.109982	Eucalypt	(Haverd and Lovell et al., 2012)
1001	-122.5	38.0282	January	December	12	evapotranspiration	mm per day	3	Poplar & Willow	(Kochendorfer and Castillo et al., 2011)
1002	-117.5	57.0423	January	December	12	evapotranspiration	mm per day	0.657671	Poplar & Willow	(Petrone and Chasmer et al., 2015)
1003	-115	54.507	January	December	12	evapotranspiration	mm per day	1.10411	Poplar & Willow	(Jassal and Black et al., 2013)
1004	-115	54.507	January	December	12	evapotranspiration	mm per day	1.29205	Poplar & Willow	(Jones and Black et al., 2017)
1005	-112.5	58.3099	May	May	1	evapotranspiration	mm per day	1.83871	Poplar & Willow	(Carey, 2008)
1006	-112.5	58.3099	June	June	1	evapotranspiration	mm per day	2.3	Poplar & Willow	(Carey, 2008)
1007	-112.5	58.3099	July	July	1	evapotranspiration	mm per day	2.90323	Poplar & Willow	(Carey, 2008)
1008	-112.5	58.3099	August	August	1	evapotranspiration	mm per day	1.79032	Poplar & Willow	(Carey, 2008)
1009	-112.5	54.507	January	December	12	evapotranspiration	mm per day	0.81589	Poplar & Willow	(Cai and Price et al., 2011)
1010	-107.5	35.493	March	December	10	evapotranspiration	mm per day	4.87	Poplar & Willow	(Nagler and Jetton et al., 2007)
1011	-100	36.7606	January	December	12	evapotranspiration	mm per day	2.03288	Switchgrass	(Raz-Yaseef and Billesbach et al., 2015)
1012	-100	35.493	January	December	12	evapotranspiration	mm per day	1.89041	Switchgrass	(Yimam and Ochsner et al., 2014)
1013	-100	35.493	May	October	6	evapotranspiration	mm per day	2.4	Switchgrass	(Wagle and Kakani, 2014)
1014	-97.5	50.7042	January	December	12	evapotranspiration	mm per day	0.940548	Poplar & Willow	(Jones and Black et al., 2017)
1015	-97.5	36.7606	January	December	12	evapotranspiration	mm per day	2.31781	Switchgrass	(Yimam and Ochsner et al., 2014)
1016	-90	40.5634	January	December	12	evapotranspiration	mm per day	1.93534	Miscanthus	(Joo and Zeri et al., 2017)
1017	-90	40.5634	January	December	12	evapotranspiration	mm per day	1.98027	Switchgrass	(Joo and Zeri et al., 2017)
1018	-87.5	43.0986	January	December	12	evapotranspiration	mm per day	1.52079	Switchgrass	(Abraha and Chen et al., 2015)
1019	-87.5	43.0986	May	September	5	evapotranspiration	mm per day	2.76822	Switchgrass	(Abraha and Chen et al., 2019)
1020	-87.5	43.0986	October	April	7	evapotranspiration	mm per day	0.704501	Switchgrass	(Abraha and Chen et al., 2019)
1021	-85	31.6901	January	December	12	evapotranspiration	mm per day	2.42795	Miscanthus	(Maleski and Bosch et al., 2019)
1022	-85	30.4225	January	December	12	evapotranspiration	mm per day	2.97534	Eucalypt	(Abichou and Musagasa et al., 2012)
1023	-82.5	44.3662	January	December	12	evapotranspiration	mm per day	1.5274	Switchgrass	(Eichelmann and Wagner-Riddle et al., 2016)
1024	-80	36.7606	January	December	12	evapotranspiration	mm per day	1.73425	Poplar & Willow	(Oishi and Oren et al., 2010)
1025	-80	36.7606	April	October	7	evapotranspiration	mm per day	2.24031	Poplar & Willow	(Oishi and Oren et al., 2010)
1026	-80	36.7606	November	March	5	evapotranspiration	mm per day	1.03233	Poplar & Willow	(Oishi and Oren et al., 2010)
1027	-62.5	-31.6901	January	December	12	evapotranspiration	mm per day	3.12	Eucalypt	(Nosetto and Jobbágy et al., 2012)
1028	-60	-31.6901	January	December	12	evapotranspiration	mm per day	3.22	Eucalypt	(Nosetto and Jobbagy et al., 2005)
1029	-60	-32.9577	April	September	6	evapotranspiration	mm per day	1.85284	Eucalypt	(Silveira and Gamazo et al., 2016)
1030	-60	-32.9577	October	March	6	evapotranspiration	mm per day	3.82671	Eucalypt	(Silveira and Gamazo et al., 2016)
1031	-55	-26.6197	January	December	12	evapotranspiration	mm per day	3.16301	Eucalypt	(Cristiano and Campanello et al., 2015)
1032	-55	-30.4225	January	March	3	evapotranspiration	mm per day	3.48384	Eucalypt	(Reichert and Rodrigues et al., 2017)
1033	-55	-30.4225	April	June	3	evapotranspiration	mm per day	1.63233	Eucalypt	(Reichert and Rodrigues et al., 2017)
1034	-55	-30.4225	July	September	3	evapotranspiration	mm per day	1.96055	Eucalypt	(Reichert and Rodrigues et al., 2017)
1035	-55	-30.4225	October	December	3	evapotranspiration	mm per day	2.99288	Eucalypt	(Reichert and Rodrigues et al., 2017)
1036	-50	-21.5493	January	December	12	evapotranspiration	mm per day	3.23151	Eucalypt	(Cabral and Rocha et al., 2010)
1037	-50	-22.8169	January	December	12	evapotranspiration	mm per day	3.9363	Eucalypt	(Christina and Nouvellon et al., 2016)
1038	-50	-22.8169	June	September	4	evapotranspiration	mm per day	3.1875	Eucalypt	(Christina and Nouvellon et al., 2016)
1039	-47.5	-22.8169	January	December	12	evapotranspiration	mm per day	3.69897	Eucalypt	(Hakamada and Hubbard et al., 2020)
1040	-47.5	-24.0845	January	December	12	evapotranspiration	mm per day	3.66822	Eucalypt	(Targa and Batista et al., 2017)
1041	-45	-20.2817	January	December	12	evapotranspiration	mm per day	3.6	Eucalypt	(Soares and de Almeida, 2001)
1042	-45	-22.8169	February	November	10	evapotranspiration	mm per day	3.84592	Eucalypt	(Pereira and Mello et al., 2010)
1043	-10	39.2958	January	March	3	evapotranspiration	mm per day	1.13458	Eucalypt	(Rodrigues and Pita et al., 2011)
1044	-10	39.2958	January	December	12	evapotranspiration	mm per day	1.6609	Eucalypt	(Rodrigues and Pita et al., 2011)
1045	-10	39.2958	April	June	3	evapotranspiration	mm per day	2.39879	Eucalypt	(Rodrigues and Pita et al., 2011)
1046	-10	39.2958	July	September	3	evapotranspiration	mm per day	1.84252	Eucalypt	(Rodrigues and Pita et al., 2011)
1047	-10	39.2958	October	December	3	evapotranspiration	mm per day	1.26773	Eucalypt	(Rodrigues and Pita et al., 2011)
1048	0	44.3662	January	December	12	evapotranspiration	mm per day	1.84932	Eucalypt	(Moreaux and O'Grady et al., 2013)
1049	0	44.3662	April	June	3	evapotranspiration	mm per day	2.58959	Eucalypt	(Moreaux and O'Grady et al., 2013)
1050	0	44.3662	May	September	5	evapotranspiration	mm per day	2.38159	Eucalypt	(Moreaux and O'Grady et al., 2013)
1051	2.5	51.9718	January	December	12	evapotranspiration	mm per day	1.20466	Poplar & Willow	(Horemans and Van Gaelen et al., 2017)
1052	2.5	51.9718	April	January	10	evapotranspiration	mm per day	1.30411	Poplar & Willow	(Zenone and Fischer et al., 2015)
1053	7.5	53.2394	April	October	7	evapotranspiration	mm per day	1.94872	Poplar & Willow	(Schmidt-Walter and Richter et al., 2014)
1054	7.5	45.6338	April	September	6	evapotranspiration	mm per day	2.44932	Poplar & Willow	(Migliavacca and Meroni et al., 2009)
1055	7.5	41.831	January	December	12	evapotranspiration	mm per day	1.9	Eucalypt	(Carvalho-Santos and Nunes et al., 2016)
1056	10	51.9718	April	October	7	evapotranspiration	mm per day	2.28205	Poplar & Willow	(Schmidt-Walter and Richter et al., 2014)
1057	10	45.6338	January	December	12	evapotranspiration	mm per day	1.17151	Switchgrass	(Di Virgilio and Facini et al., 2019)
1058	10	45.6338	April	October	7	evapotranspiration	mm per day	1.67609	Switchgrass	(Di Virgilio and Facini et al., 2019)
1059	10	43.0986	June	November	6	evapotranspiration	mm per day	3.51233	Poplar & Willow	(Pistocchi and Guidi et al., 2009)
1060	20	48.169	May	June	2	evapotranspiration	mm per day	3.6	Poplar & Willow	(Mullen and Springer et al., 2006)
1061	32.5	-27.8873	January	December	12	evapotranspiration	mm per day	3.54795	Eucalypt	(WEITZ and DEMLIE, 2015)
1062	75	30.4225	January	December	12	evapotranspiration	mm per day	3.36712	Eucalypt	(Minhas and Yadav et al., 2015)
1063	100	41.831	January	December	12	evapotranspiration	mm per day	1.79	Poplar & Willow	(Ma and Feng et al., 2017)	Water conveyance
1064	100	41.831	January	December	12	evapotranspiration	mm per day	2.04658	Poplar & Willow	(Wang and Grinevsky et al., 2014)
1065	100	41.831	May	September	5	evapotranspiration	mm per day	4.12833	Poplar & Willow	(Yu and Feng et al., 2018)	Water conveyance
1066	107.5	40.5634	May	September	5	evapotranspiration	mm per day	1.49786	Poplar & Willow	(Wilske and Lu et al., 2009)
1067	107.5	21.5493	January	December	12	evapotranspiration	mm per day	2.91849	Eucalypt	(Lane and Morris et al., 2004)
1068	110	39.2958	September	October	2	evapotranspiration	mm per day	2.24462	Poplar & Willow	(Wang and Fan et al., 2019)
1069	112.5	29.1549	January	December	12	evapotranspiration	mm per day	2.62411	Poplar & Willow	(Xiao and Sun et al., 2013)
1070	115	40.5634	April	October	7	evapotranspiration	mm per day	3.79937	Poplar & Willow	(Xu and Zhang et al., 2020)
1071	115	39.2958	January	December	12	evapotranspiration	mm per day	1.59014	Poplar & Willow	(Kang and Zhang et al., 2015)
1072	115	39.2958	January	December	12	evapotranspiration	mm per day	1.60438	Poplar & Willow	(Xiao and Sun et al., 2013)
1073	115	39.2958	May	September	5	evapotranspiration	mm per day	1.61688	Poplar & Willow	(Wilske and Lu et al., 2009)
1074	115	38.0282	January	December	12	evapotranspiration	mm per day	1.07178	Poplar & Willow	(Dai and Sui et al., 2006)
1075	115	-31.6901	January	December	12	evapotranspiration	mm per day	1.21279	Eucalypt	(EASTHAM and SCOTT et al., 1993)
1076	115	-32.9577	January	December	12	evapotranspiration	mm per day	1.90639	Eucalypt	(Macfarlane and Grigg et al., 2018)
1077	115	-34.2254	April	September	6	evapotranspiration	mm per day	2.86027	Eucalypt	(SHARMA, 1984)
1078	115	-34.2254	October	March	6	evapotranspiration	mm per day	2.19726	Eucalypt	(SHARMA, 1984)
1079	117.5	-32.9577	January	December	12	evapotranspiration	mm per day	0.956164	Eucalypt	(Mitchell and Veneklaas et al., 2009)
1080	117.5	-32.9577	March	May	3	evapotranspiration	mm per day	1.16164	Eucalypt	(Mitchell and Veneklaas et al., 2009)
1081	117.5	-32.9577	June	August	3	evapotranspiration	mm per day	0.745205	Eucalypt	(Mitchell and Veneklaas et al., 2009)
1082	117.5	-32.9577	September	November	3	evapotranspiration	mm per day	0.810959	Eucalypt	(Mitchell and Veneklaas et al., 2009)
1083	117.5	-32.9577	December	February	3	evapotranspiration	mm per day	1.10685	Eucalypt	(Mitchell and Veneklaas et al., 2009)
1084	130	-12.6761	January	December	12	evapotranspiration	mm per day	3.0137	Eucalypt	(Cook and Hatton et al., 1998)
1085	130	-12.6761	January	December	12	evapotranspiration	mm per day	2.62466	Eucalypt	(Hutley and O'Grady et al., 2000)
1086	130	-12.6761	January	December	12	evapotranspiration	mm per day	3.10274	Eucalypt	(WHITLEY and MACINNIS-NG et al., 2011)
1087	130	-12.6761	March	March	1	evapotranspiration	mm per day	3.3714	Eucalypt	(Eamus and Hutley et al., 2001)
1088	130	-12.6761	May	October	6	evapotranspiration	mm per day	1.64384	Eucalypt	(Cook and Hatton et al., 1998)
1089	130	-12.6761	July	July	1	evapotranspiration	mm per day	1.7856	Eucalypt	(Eamus and Hutley et al., 2001)
1090	130	-12.6761	September	September	1	evapotranspiration	mm per day	1.2402	Eucalypt	(Eamus and Hutley et al., 2001)
1091	130	-12.6761	November	April	6	evapotranspiration	mm per day	4.43836	Eucalypt	(Cook and Hatton et al., 1998)
1092	135	-24.0845	August	December	5	evapotranspiration	mm per day	0.517808	Eucalypt	(Costelloe, 2016)
1093	140	-38.0282	January	December	12	evapotranspiration	mm per day	2.4758	Eucalypt	(Benyon and Theiveyanathan et al., 2006)
1094	140	-38.0282	January	December	12	evapotranspiration	mm per day	1.79945	Eucalypt	(Dean and Camporese et al., 2016)
1095	140	-38.0282	January	December	12	evapotranspiration	mm per day	1.73242	Eucalypt	(Dresel and Dean et al., 2018)
1096	142.5	-34.2254	January	December	12	evapotranspiration	mm per day	1.44658	Eucalypt	(Doody and Colloff et al., 2015)
1097	142.5	-35.493	January	December	12	evapotranspiration	mm per day	2.04	Eucalypt	(Nagler and Doody et al., 2016)
1098	145	-36.7606	January	December	12	evapotranspiration	mm per day	2.46575	Eucalypt	(Mitchell and Benyon et al., 2012)
1099	145	-36.7606	January	December	12	evapotranspiration	mm per day	3.7274	Eucalypt	(Yunusa and Aumann et al., 2010)
1100	145	-38.0282	January	January	1	evapotranspiration	mm per day	1.3725	Eucalypt	(Dunn and Connor, 1993)
1101	145	-38.0282	January	December	12	evapotranspiration	mm per day	4.01781	Eucalypt	(Benyon and Nolan et al., 2017)
1102	145	-38.0282	January	December	12	evapotranspiration	mm per day	2.98767	Eucalypt	(Nolan and Lane et al., 2014)
1103	145	-38.0282	January	December	12	evapotranspiration	mm per day	1.48995	Eucalypt	(Vertessy and Hatton et al., 1993)
1104	145	-38.0282	February	February	1	evapotranspiration	mm per day	1.17667	Eucalypt	(Dunn and Connor, 1993)
1105	145	-38.0282	March	March	1	evapotranspiration	mm per day	1.3875	Eucalypt	(Dunn and Connor, 1993)
1106	145	-38.0282	April	April	1	evapotranspiration	mm per day	1.1	Eucalypt	(Dunn and Connor, 1993)
1107	145	-38.0282	November	November	1	evapotranspiration	mm per day	1.46	Eucalypt	(Dunn and Connor, 1993)
1108	145	-38.0282	December	December	1	evapotranspiration	mm per day	1.245	Eucalypt	(Dunn and Connor, 1993)
1109	147.5	-34.2254	January	December	12	evapotranspiration	mm per day	1.33949	Eucalypt	(Putuhena and Cordery, 2000)
1110	150	-34.2254	January	December	12	evapotranspiration	mm per day	1.82283	Eucalypt	(Yunusa and Zolfaghar et al., 2012)
1111	150	-34.2254	January	December	12	evapotranspiration	mm per day	1.81781	Eucalypt	(Yunusa and Fuentes et al., 2011)
1112	150	-34.2254	March	May	3	evapotranspiration	mm per day	1.56164	Eucalypt	(Gimeno and McVicar et al., 2018)	FACE with ambient CO2
1113	150	-34.2254	April	August	5	evapotranspiration	mm per day	1.38082	Eucalypt	(Yunusa and Zolfaghar et al., 2012)
1114	150	-34.2254	June	August	3	evapotranspiration	mm per day	0.89863	Eucalypt	(Gimeno and McVicar et al., 2018)	FACE with ambient CO2
1115	150	-34.2254	September	November	3	evapotranspiration	mm per day	1.19087	Eucalypt	(Yunusa and Zolfaghar et al., 2012)
1116	150	-34.2254	September	November	3	evapotranspiration	mm per day	1.14703	Eucalypt	(Gimeno and McVicar et al., 2018)	FACE with ambient CO2
1117	150	-34.2254	December	February	3	evapotranspiration	mm per day	1.91233	Eucalypt	(Gimeno and McVicar et al., 2018)	FACE with ambient CO2
1118	150	-34.2254	December	March	4	evapotranspiration	mm per day	2.84932	Eucalypt	(Yunusa and Zolfaghar et al., 2012)
1119	152.5	-27.8873	January	December	12	evapotranspiration	mm per day	2.68265	Eucalypt	(Eastham and Rose et al., 1988)
1120	152.5	-27.8873	January	December	12	evapotranspiration	mm per day	3.1839	Eucalypt	(Edraki and So et al., 2004)	Irrigation

## Sheet: Part_1 albedo
ID	Grid_longditude	Grid_latitude	Month_begin	Month_end	Month_length	Variable	Unit	Monthly_mean_value	PFTnames	Reference
1	-150	69.7183	July	July	1	albedo	-	0.15	Poplar & Willow	(Eugster and Rouse et al., 2000)
2	-140	62.1127	July	August	2	albedo	-	0.148333	Poplar & Willow	(Williamson and Barrio et al., 2016)
3	-135	68.4507	June	June	1	albedo	-	0.11	Poplar & Willow	(Lantz and Marsh et al., 2013)
4	-135	68.4507	July	July	1	albedo	-	0.13	Poplar & Willow	(Lantz and Marsh et al., 2013)
5	-135	68.4507	August	August	1	albedo	-	0.14	Poplar & Willow	(Lantz and Marsh et al., 2013)
6	-112.5	54.507	May	October	6	albedo	-	0.105146	Poplar & Willow	(Cai and Price et al., 2011)
7	-107.5	55.7746	May	September	5	albedo	-	0.15	Poplar & Willow	(Betts and Ball, 1997)
8	-107.5	54.507	February	October	9	albedo	-	0.13907	Poplar & Willow	(Davidson and Wang, 2004)
9	-107.5	54.507	April	April	1	albedo	-	0.1	Poplar & Willow	(Wang, 2005)
10	-107.5	54.507	April	September	6	albedo	-	0.09	Poplar & Willow	(Arain and Black et al., 2003)
11	-107.5	54.507	June	June	1	albedo	-	0.15	Poplar & Willow	(Wang, 2005)
12	-107.5	54.507	July	July	1	albedo	-	0.160146	Poplar & Willow	(Deering and Eck et al., 1999)
13	-107.5	54.507	July	July	1	albedo	-	0.169	Poplar & Willow	(Russell and Irons et al., 1997)
14	-100	41.831	May	October	6	albedo	-	0.16	Poplar & Willow	(Kabenge, 2013)
15	-97.5	50.7042	April	October	7	albedo	-	0.156	Poplar & Willow	(Eugster and Rouse et al., 2000)
16	-97.5	39.2958	June	October	5	albedo	-	0.172761	Switchgrass	(Schimel and Turner et al., 1992)
17	-95	59.5775	June	June	1	albedo	-	0.13	Poplar & Willow	(Duguay and Rouse et al., 1999)
18	-95	59.5775	June	July	2	albedo	-	0.15	Poplar & Willow	(Blanken and Rouse, 1994)
19	-95	59.5775	July	July	1	albedo	-	0.16	Poplar & Willow	(Eugster and Rouse et al., 2000)
20	-95	59.5775	July	August	2	albedo	-	0.17	Poplar & Willow	(Blanken and Rouse, 1994)
21	-95	59.5775	August	August	1	albedo	-	0.155	Poplar & Willow	(Duguay and Rouse et al., 1999)
22	-92.5	45.6338	January	December	12	albedo	-	0.1265	Poplar & Willow	(Cherubini and Bright et al., 2012)
23	-92.5	45.6338	April	October	7	albedo	-	0.166171	Miscanthus	(Jørgensen and Cherubini et al., 2014)
24	-90	40.5634	February	March	2	albedo	-	0.116	Poplar & Willow	(Kunkel and Isard et al., 1999)
25	-82.5	48.169	May	October	6	albedo	-	0.095	Poplar & Willow	(McCaughey and Pejam et al., 2006)
26	-82.5	48.169	June	September	4	albedo	-	0.12	Poplar & Willow	(Pejam and Arain et al., 2006)
27	-60	-31.6901	January	December	12	albedo	-	0.163	Eucalypt	(Nosetto and Jobbagy et al., 2005)
28	-50	-21.5493	February	November	10	albedo	-	0.168296	Eucalypt	(Da Silva and Wilcox et al., 2015)
29	25	62.1127	May	May	1	albedo	-	0.116	Poplar & Willow	(Kuusinen and Tomppo et al., 2014)
30	25	62.1127	June	June	1	albedo	-	0.1505	Poplar & Willow	(Kuusinen and Tomppo et al., 2014)
31	52.5	36.7606	July	August	2	albedo	-	0.29529	Poplar & Willow	(Vatani and Hosseini et al., 2019)
32	112.5	54.507	May	October	6	albedo	-	0.185	Poplar & Willow	(Jassal and Black et al., 2013)
33	117.5	-31.6901	November	March	5	albedo	-	0.12	Eucalypt	(Lyons and Nair et al., 2008)
34	130	-12.6761	September	September	1	albedo	-	0.164181	Eucalypt	(Haverd and Lovell et al., 2012)
35	140	36.7606	January	December	12	albedo	-	0.189735	Miscanthus	(Kotani and Sugita, 2005)
36	145	-38.0282	January	December	12	albedo	-	0.105	Eucalypt	(Kilinc and Beringer et al., 2013)
37	147.5	-35.493	November	November	1	albedo	-	0.109982	Eucalypt	(Haverd and Lovell et al., 2012)

## Sheet: Part_2 evapotranspiration
ID	Grid_longditude	Grid_latitude	Month_begin	Month_end	Month_length	Variable	Unit	Monthly_mean_value	PFTnames	Reference	Note
1001	-122.5	38.0282	January	December	12	evapotranspiration	mm per day	3	Poplar & Willow	(Kochendorfer and Castillo et al., 2011)
1002	-117.5	57.0423	January	December	12	evapotranspiration	mm per day	0.657671	Poplar & Willow	(Petrone and Chasmer et al., 2015)
1003	-115	54.507	January	December	12	evapotranspiration	mm per day	1.10411	Poplar & Willow	(Jassal and Black et al., 2013)
1004	-115	54.507	January	December	12	evapotranspiration	mm per day	1.29205	Poplar & Willow	(Jones and Black et al., 2017)
1005	-112.5	58.3099	May	May	1	evapotranspiration	mm per day	1.83871	Poplar & Willow	(Carey, 2008)
1006	-112.5	58.3099	June	June	1	evapotranspiration	mm per day	2.3	Poplar & Willow	(Carey, 2008)
1007	-112.5	58.3099	July	July	1	evapotranspiration	mm per day	2.90323	Poplar & Willow	(Carey, 2008)
1008	-112.5	58.3099	August	August	1	evapotranspiration	mm per day	1.79032	Poplar & Willow	(Carey, 2008)
1009	-112.5	54.507	January	December	12	evapotranspiration	mm per day	0.81589	Poplar & Willow	(Cai and Price et al., 2011)
1010	-107.5	35.493	March	December	10	evapotranspiration	mm per day	4.87	Poplar & Willow	(Nagler and Jetton et al., 2007)
1011	-100	36.7606	January	December	12	evapotranspiration	mm per day	2.03288	Switchgrass	(Raz-Yaseef and Billesbach et al., 2015)
1012	-100	35.493	January	December	12	evapotranspiration	mm per day	1.89041	Switchgrass	(Yimam and Ochsner et al., 2014)
1013	-100	35.493	May	October	6	evapotranspiration	mm per day	2.4	Switchgrass	(Wagle and Kakani, 2014)
1014	-97.5	50.7042	January	December	12	evapotranspiration	mm per day	0.940548	Poplar & Willow	(Jones and Black et al., 2017)
1015	-97.5	36.7606	January	December	12	evapotranspiration	mm per day	2.31781	Switchgrass	(Yimam and Ochsner et al., 2014)
1016	-90	40.5634	January	December	12	evapotranspiration	mm per day	1.93534	Miscanthus	(Joo and Zeri et al., 2017)
1017	-90	40.5634	January	December	12	evapotranspiration	mm per day	1.98027	Switchgrass	(Joo and Zeri et al., 2017)
1018	-87.5	43.0986	January	December	12	evapotranspiration	mm per day	1.52079	Switchgrass	(Abraha and Chen et al., 2015)
1019	-87.5	43.0986	May	September	5	evapotranspiration	mm per day	2.76822	Switchgrass	(Abraha and Chen et al., 2019)
1020	-87.5	43.0986	October	April	7	evapotranspiration	mm per day	0.704501	Switchgrass	(Abraha and Chen et al., 2019)
1021	-85	31.6901	January	December	12	evapotranspiration	mm per day	2.42795	Miscanthus	(Maleski and Bosch et al., 2019)
1022	-85	30.4225	January	December	12	evapotranspiration	mm per day	2.97534	Eucalypt	(Abichou and Musagasa et al., 2012)
1023	-82.5	44.3662	January	December	12	evapotranspiration	mm per day	1.5274	Switchgrass	(Eichelmann and Wagner-Riddle et al., 2016)
1024	-80	36.7606	January	December	12	evapotranspiration	mm per day	1.73425	Poplar & Willow	(Oishi and Oren et al., 2010)
1025	-80	36.7606	April	October	7	evapotranspiration	mm per day	2.24031	Poplar & Willow	(Oishi and Oren et al., 2010)
1026	-80	36.7606	November	March	5	evapotranspiration	mm per day	1.03233	Poplar & Willow	(Oishi and Oren et al., 2010)
1027	-62.5	-31.6901	January	December	12	evapotranspiration	mm per day	3.12	Eucalypt	(Nosetto and Jobbágy et al., 2012)
1028	-60	-31.6901	January	December	12	evapotranspiration	mm per day	3.22	Eucalypt	(Nosetto and Jobbagy et al., 2005)
1029	-60	-32.9577	April	September	6	evapotranspiration	mm per day	1.85284	Eucalypt	(Silveira and Gamazo et al., 2016)
1030	-60	-32.9577	October	March	6	evapotranspiration	mm per day	3.82671	Eucalypt	(Silveira and Gamazo et al., 2016)
1031	-55	-26.6197	January	December	12	evapotranspiration	mm per day	3.16301	Eucalypt	(Cristiano and Campanello et al., 2015)
1032	-55	-30.4225	January	March	3	evapotranspiration	mm per day	3.48384	Eucalypt	(Reichert and Rodrigues et al., 2017)
1033	-55	-30.4225	April	June	3	evapotranspiration	mm per day	1.63233	Eucalypt	(Reichert and Rodrigues et al., 2017)
1034	-55	-30.4225	July	September	3	evapotranspiration	mm per day	1.96055	Eucalypt	(Reichert and Rodrigues et al., 2017)
1035	-55	-30.4225	October	December	3	evapotranspiration	mm per day	2.99288	Eucalypt	(Reichert and Rodrigues et al., 2017)
1036	-50	-21.5493	January	December	12	evapotranspiration	mm per day	3.23151	Eucalypt	(Cabral and Rocha et al., 2010)
1037	-50	-22.8169	January	December	12	evapotranspiration	mm per day	3.9363	Eucalypt	(Christina and Nouvellon et al., 2016)
1038	-50	-22.8169	June	September	4	evapotranspiration	mm per day	3.1875	Eucalypt	(Christina and Nouvellon et al., 2016)
1039	-47.5	-22.8169	January	December	12	evapotranspiration	mm per day	3.69897	Eucalypt	(Hakamada and Hubbard et al., 2020)
1040	-47.5	-24.0845	January	December	12	evapotranspiration	mm per day	3.66822	Eucalypt	(Targa and Batista et al., 2017)
1041	-45	-20.2817	January	December	12	evapotranspiration	mm per day	3.6	Eucalypt	(Soares and de Almeida, 2001)
1042	-45	-22.8169	February	November	10	evapotranspiration	mm per day	3.84592	Eucalypt	(Pereira and Mello et al., 2010)
1043	-10	39.2958	January	March	3	evapotranspiration	mm per day	1.13458	Eucalypt	(Rodrigues and Pita et al., 2011)
1044	-10	39.2958	January	December	12	evapotranspiration	mm per day	1.6609	Eucalypt	(Rodrigues and Pita et al., 2011)
1045	-10	39.2958	April	June	3	evapotranspiration	mm per day	2.39879	Eucalypt	(Rodrigues and Pita et al., 2011)
1046	-10	39.2958	July	September	3	evapotranspiration	mm per day	1.84252	Eucalypt	(Rodrigues and Pita et al., 2011)
1047	-10	39.2958	October	December	3	evapotranspiration	mm per day	1.26773	Eucalypt	(Rodrigues and Pita et al., 2011)
1048	0	44.3662	January	December	12	evapotranspiration	mm per day	1.84932	Eucalypt	(Moreaux and O'Grady et al., 2013)
1049	0	44.3662	April	June	3	evapotranspiration	mm per day	2.58959	Eucalypt	(Moreaux and O'Grady et al., 2013)
1050	0	44.3662	May	September	5	evapotranspiration	mm per day	2.38159	Eucalypt	(Moreaux and O'Grady et al., 2013)
1051	2.5	51.9718	January	December	12	evapotranspiration	mm per day	1.20466	Poplar & Willow	(Horemans and Van Gaelen et al., 2017)
1052	2.5	51.9718	April	January	10	evapotranspiration	mm per day	1.30411	Poplar & Willow	(Zenone and Fischer et al., 2015)
1053	7.5	53.2394	April	October	7	evapotranspiration	mm per day	1.94872	Poplar & Willow	(Schmidt-Walter and Richter et al., 2014)
1054	7.5	45.6338	April	September	6	evapotranspiration	mm per day	2.44932	Poplar & Willow	(Migliavacca and Meroni et al., 2009)
1055	7.5	41.831	January	December	12	evapotranspiration	mm per day	1.9	Eucalypt	(Carvalho-Santos and Nunes et al., 2016)
1056	10	51.9718	April	October	7	evapotranspiration	mm per day	2.28205	Poplar & Willow	(Schmidt-Walter and Richter et al., 2014)
1057	10	45.6338	January	December	12	evapotranspiration	mm per day	1.17151	Switchgrass	(Di Virgilio and Facini et al., 2019)
1058	10	45.6338	April	October	7	evapotranspiration	mm per day	1.67609	Switchgrass	(Di Virgilio and Facini et al., 2019)
1059	10	43.0986	June	November	6	evapotranspiration	mm per day	3.51233	Poplar & Willow	(Pistocchi and Guidi et al., 2009)
1060	20	48.169	May	June	2	evapotranspiration	mm per day	3.6	Poplar & Willow	(Mullen and Springer et al., 2006)
1061	32.5	-27.8873	January	December	12	evapotranspiration	mm per day	3.54795	Eucalypt	(WEITZ and DEMLIE, 2015)
1062	75	30.4225	January	December	12	evapotranspiration	mm per day	3.36712	Eucalypt	(Minhas and Yadav et al., 2015)
1063	100	41.831	January	December	12	evapotranspiration	mm per day	1.79	Poplar & Willow	(Ma and Feng et al., 2017)	Water conveyance
1064	100	41.831	January	December	12	evapotranspiration	mm per day	2.04658	Poplar & Willow	(Wang and Grinevsky et al., 2014)
1065	100	41.831	May	September	5	evapotranspiration	mm per day	4.12833	Poplar & Willow	(Yu and Feng et al., 2018)	Water conveyance
1066	107.5	40.5634	May	September	5	evapotranspiration	mm per day	1.49786	Poplar & Willow	(Wilske and Lu et al., 2009)
1067	107.5	21.5493	January	December	12	evapotranspiration	mm per day	2.91849	Eucalypt	(Lane and Morris et al., 2004)
1068	110	39.2958	September	October	2	evapotranspiration	mm per day	2.24462	Poplar & Willow	(Wang and Fan et al., 2019)
1069	112.5	29.1549	January	December	12	evapotranspiration	mm per day	2.62411	Poplar & Willow	(Xiao and Sun et al., 2013)
1070	115	40.5634	April	October	7	evapotranspiration	mm per day	3.79937	Poplar & Willow	(Xu and Zhang et al., 2020)
1071	115	39.2958	January	December	12	evapotranspiration	mm per day	1.59014	Poplar & Willow	(Kang and Zhang et al., 2015)
1072	115	39.2958	January	December	12	evapotranspiration	mm per day	1.60438	Poplar & Willow	(Xiao and Sun et al., 2013)
1073	115	39.2958	May	September	5	evapotranspiration	mm per day	1.61688	Poplar & Willow	(Wilske and Lu et al., 2009)
1074	115	38.0282	January	December	12	evapotranspiration	mm per day	1.07178	Poplar & Willow	(Dai and Sui et al., 2006)
1075	115	-31.6901	January	December	12	evapotranspiration	mm per day	1.21279	Eucalypt	(EASTHAM and SCOTT et al., 1993)
1076	115	-32.9577	January	December	12	evapotranspiration	mm per day	1.90639	Eucalypt	(Macfarlane and Grigg et al., 2018)
1077	115	-34.2254	April	September	6	evapotranspiration	mm per day	2.86027	Eucalypt	(SHARMA, 1984)
1078	115	-34.2254	October	March	6	evapotranspiration	mm per day	2.19726	Eucalypt	(SHARMA, 1984)
1079	117.5	-32.9577	January	December	12	evapotranspiration	mm per day	0.956164	Eucalypt	(Mitchell and Veneklaas et al., 2009)
1080	117.5	-32.9577	March	May	3	evapotranspiration	mm per day	1.16164	Eucalypt	(Mitchell and Veneklaas et al., 2009)
1081	117.5	-32.9577	June	August	3	evapotranspiration	mm per day	0.745205	Eucalypt	(Mitchell and Veneklaas et al., 2009)
1082	117.5	-32.9577	September	November	3	evapotranspiration	mm per day	0.810959	Eucalypt	(Mitchell and Veneklaas et al., 2009)
1083	117.5	-32.9577	December	February	3	evapotranspiration	mm per day	1.10685	Eucalypt	(Mitchell and Veneklaas et al., 2009)
1084	130	-12.6761	January	December	12	evapotranspiration	mm per day	3.0137	Eucalypt	(Cook and Hatton et al., 1998)
1085	130	-12.6761	January	December	12	evapotranspiration	mm per day	2.62466	Eucalypt	(Hutley and O'Grady et al., 2000)
1086	130	-12.6761	January	December	12	evapotranspiration	mm per day	3.10274	Eucalypt	(WHITLEY and MACINNIS-NG et al., 2011)
1087	130	-12.6761	March	March	1	evapotranspiration	mm per day	3.3714	Eucalypt	(Eamus and Hutley et al., 2001)
1088	130	-12.6761	May	October	6	evapotranspiration	mm per day	1.64384	Eucalypt	(Cook and Hatton et al., 1998)
1089	130	-12.6761	July	July	1	evapotranspiration	mm per day	1.7856	Eucalypt	(Eamus and Hutley et al., 2001)
1090	130	-12.6761	September	September	1	evapotranspiration	mm per day	1.2402	Eucalypt	(Eamus and Hutley et al., 2001)
1091	130	-12.6761	November	April	6	evapotranspiration	mm per day	4.43836	Eucalypt	(Cook and Hatton et al., 1998)
1092	135	-24.0845	August	December	5	evapotranspiration	mm per day	0.517808	Eucalypt	(Costelloe, 2016)
1093	140	-38.0282	January	December	12	evapotranspiration	mm per day	2.4758	Eucalypt	(Benyon and Theiveyanathan et al., 2006)
1094	140	-38.0282	January	December	12	evapotranspiration	mm per day	1.79945	Eucalypt	(Dean and Camporese et al., 2016)
1095	140	-38.0282	January	December	12	evapotranspiration	mm per day	1.73242	Eucalypt	(Dresel and Dean et al., 2018)
1096	142.5	-34.2254	January	December	12	evapotranspiration	mm per day	1.44658	Eucalypt	(Doody and Colloff et al., 2015)
1097	142.5	-35.493	January	December	12	evapotranspiration	mm per day	2.04	Eucalypt	(Nagler and Doody et al., 2016)
1098	145	-36.7606	January	December	12	evapotranspiration	mm per day	2.46575	Eucalypt	(Mitchell and Benyon et al., 2012)
1099	145	-36.7606	January	December	12	evapotranspiration	mm per day	3.7274	Eucalypt	(Yunusa and Aumann et al., 2010)
1100	145	-38.0282	January	January	1	evapotranspiration	mm per day	1.3725	Eucalypt	(Dunn and Connor, 1993)
1101	145	-38.0282	January	December	12	evapotranspiration	mm per day	4.01781	Eucalypt	(Benyon and Nolan et al., 2017)
1102	145	-38.0282	January	December	12	evapotranspiration	mm per day	2.98767	Eucalypt	(Nolan and Lane et al., 2014)
1103	145	-38.0282	January	December	12	evapotranspiration	mm per day	1.48995	Eucalypt	(Vertessy and Hatton et al., 1993)
1104	145	-38.0282	February	February	1	evapotranspiration	mm per day	1.17667	Eucalypt	(Dunn and Connor, 1993)
1105	145	-38.0282	March	March	1	evapotranspiration	mm per day	1.3875	Eucalypt	(Dunn and Connor, 1993)
1106	145	-38.0282	April	April	1	evapotranspiration	mm per day	1.1	Eucalypt	(Dunn and Connor, 1993)
1107	145	-38.0282	November	November	1	evapotranspiration	mm per day	1.46	Eucalypt	(Dunn and Connor, 1993)
1108	145	-38.0282	December	December	1	evapotranspiration	mm per day	1.245	Eucalypt	(Dunn and Connor, 1993)
1109	147.5	-34.2254	January	December	12	evapotranspiration	mm per day	1.33949	Eucalypt	(Putuhena and Cordery, 2000)
1110	150	-34.2254	January	December	12	evapotranspiration	mm per day	1.82283	Eucalypt	(Yunusa and Zolfaghar et al., 2012)
1111	150	-34.2254	January	December	12	evapotranspiration	mm per day	1.81781	Eucalypt	(Yunusa and Fuentes et al., 2011)
1112	150	-34.2254	March	May	3	evapotranspiration	mm per day	1.56164	Eucalypt	(Gimeno and McVicar et al., 2018)	FACE with ambient CO2
1113	150	-34.2254	April	August	5	evapotranspiration	mm per day	1.38082	Eucalypt	(Yunusa and Zolfaghar et al., 2012)
1114	150	-34.2254	June	August	3	evapotranspiration	mm per day	0.89863	Eucalypt	(Gimeno and McVicar et al., 2018)	FACE with ambient CO2
1115	150	-34.2254	September	November	3	evapotranspiration	mm per day	1.19087	Eucalypt	(Yunusa and Zolfaghar et al., 2012)
1116	150	-34.2254	September	November	3	evapotranspiration	mm per day	1.14703	Eucalypt	(Gimeno and McVicar et al., 2018)	FACE with ambient CO2
1117	150	-34.2254	December	February	3	evapotranspiration	mm per day	1.91233	Eucalypt	(Gimeno and McVicar et al., 2018)	FACE with ambient CO2
1118	150	-34.2254	December	March	4	evapotranspiration	mm per day	2.84932	Eucalypt	(Yunusa and Zolfaghar et al., 2012)
1119	152.5	-27.8873	January	December	12	evapotranspiration	mm per day	2.68265	Eucalypt	(Eastham and Rose et al., 1988)
1120	152.5	-27.8873	January	December	12	evapotranspiration	mm per day	3.1839	Eucalypt	(Edraki and So et al., 2004)	Irrigation

## Sheet: References
References:
Abichou, T. and J. Musagasa, et al. (2012). "Field Performance of Alternative Landfill Covers Vegetated with Cottonwood and Eucalyptus Trees." International journal of phytoremediation 14(sup1): 47-60.
Abraha, M. and J. Chen, et al. (2015). "Evapotranspiration of annual and perennial biofuel crops in a variable climate." GCB Bioenergy 7(6): 1344-1356.
Abraha, M. and J. Chen, et al. (2019). "Long‐term evapotranspiration rates for rainfed corn versus perennial bioenergy crops in a mesic landscape." Hydrological Processes 34(3): 810-822.
Arain, M. A. and T. A. Black, et al. (2003). "Year-round observations of the energy and water vapour fluxes above a boreal black spruce forest." Hydrological Processes 17(18): 3581-3600.
Benyon, R. G. and R. H. Nolan, et al. (2017). "Stand-level variation in evapotranspiration in non-water-limited eucalypt forests." Journal of Hydrology 551: 233-244.
Benyon, R. G. and S. Theiveyanathan, et al. (2006). "Impacts of tree plantations on groundwater in south-eastern Australia." Australian Journal of Botany 54(2): 181.
Betts, A. K. and J. H. Ball(1997). "Albedo over the boreal forest." JOURNAL OF GEOPHYSICAL RESEARCH-ATMOSPHERES 102(D24): 28901-28909.
Blanken, P. D. and W. R. Rouse(1994). "The Role of Willow-Birch Forest in the Surface Energy Balance at Arctic Treeline." Arctic and alpine research 26(4): 403-411.
Cabral, O. M. R. and H. R. Rocha, et al. (2010). "The energy and water balance of a Eucalyptus plantation in southeast Brazil." Journal of Hydrology 388(3-4): 208-216.
Cai, T. and D. T. Price, et al. (2011). "Carbon, Water, and Energy Exchanges of a Hybrid Poplar Plantation During the First Five Years Following Planting." Ecosystems 14(4): 658-671.
Carey, S. K.(2008). "Growing season energy and water exchange from an oil sands overburden reclamation soil cover, Fort McMurray, Alberta, Canada." Hydrological Processes 22(15): 2847-2857.
Carvalho-Santos, C. and J. P. Nunes, et al. (2016). "Assessing the effects of land cover and future climate conditions on the provision of hydrological services in a medium-sized watershed of Portugal." Hydrological Processes 30(5): 720-738.
Cherubini, F. and R. M. Bright, et al. (2012). "Site-specific global warming potentials of biogenic CO2 for bioenergy: contributions from carbon fluxes and albedo dynamics." ENVIRONMENTAL RESEARCH LETTERS 7(0459024).
Christina, M. and Y. Nouvellon, et al. (2016). "Importance of deep water uptake in tropical eucalypt forest." Functional Ecology 31(2): 509-519.
Cook, P. G. and T. J. Hatton, et al. (1998). "Water balance of a tropical woodland ecosystem, Northern Australia: A combination of micro-meteorological, soil physical and groundwater chemical approaches." Journal of hydrology (Amsterdam) 210(1): 161-177.
Costelloe, J.(2016). WATER USE STRATEGIES OF A DOMINANT RIPARIAN TREE SPECIES (EUCALYPTUS COOLABAH) IN DRYLAND RIVERS.
Cristiano, P. M. and P. I. Campanello, et al. (2015). "Evapotranspiration of subtropical forests and tree plantations: A comparative analysis at different temporal and spatial scales." Agricultural and Forest Meteorology 203: 96-106.
Da Silva, B. B. and B. P. Wilcox, et al. (2015). "Changes to the energy budget and evapotranspiration following conversion of tropical savannas to agricultural lands in São Paulo State, Brazil." Ecohydrology 8(7): 1272-1283.
Dai, X. Q. and P. Sui, et al. (2006). "Water Use and Nitrate Nitrogen Changes in Intensive Farmlands Following Introduction of Poplar (Populus × euramericana) in a Semi-Arid Region." Arid land research and management 20(4): 281-294.
Davidson, A. and S. Wang(2004). "The effects of sampling resolution on the surface albedos of dominant land cover types in the North American boreal region." Remote Sensing of Environment 93(1-2): 211-224.
Dean, J. F. and M. Camporese, et al. (2016). "Water balance complexities in ephemeral catchments with different land uses: Insights from monitoring and distributed hydrologic modeling." Water Resources Research 52(6): 4713-4729.
Deering, D. W. and T. F. Eck, et al. (1999). "Characterization of the Reflectance Anisotropy of Three Boreal Forest Canopies in Spring–Summer." Remote Sensing of Environment 67(2): 205-229.
Di Virgilio, N. and O. Facini, et al. (2019). "Four-year measurement of net ecosystem gas exchange of switchgrass in a Mediterranean climate after long-term arable land use." GCB Bioenergy 11(3): 466-482.
Doody, T. M. and M. J. Colloff, et al. (2015). "Quantifying water requirements of riparian river red gum (Eucalyptus camaldulensis) in the Murray-Darling Basin, Australia - implications for the management of environmental flows." Ecohydrology 8(8): 1471-1487.
Dresel, P. E. and J. F. Dean, et al. (2018). "Effect of Eucalyptus plantations, geology, and precipitation variability on water resources in upland intermittent catchments." Journal of hydrology (Amsterdam) 564: 723-739.
Duguay, C. R. and W. R. Rouse, et al. (1999). "Radiation balance of wetland tundra at northern treeline estimated from remotely sensed data." Climate Research 13: 77-90.
Dunn, G. M. and D. J. Connor(1993). "An analysis of sap flow in mountain ash (Eucalyptus regnans) forests of different age." Tree Physiol 13(4): 321-36.
Eamus, D. and L. B. Hutley, et al. (2001). "Daily and seasonal patterns of carbon and water fluxes above a north Australian savanna." Tree Physiol 21(12-13): 977-88.
Eastham, J. and C. W. Rose, et al. (1988). "The effect of tree spacing on evaporation from an agroforestry experiment." Agricultural and Forest Meteorology 42(4): 355-368.
EASTHAM, J. and P. R. SCOTT, et al. (1993). "EVALUATION OF EUCALYPTUS-CAMALDULENSIS (RIVER GUM) AND CHAMAECYTISUS-PROLIFERUS (TAGASASTE) FOR SALINITY CONTROL BY AGROFORESTRY." LAND DEGRADATION AND REHABILITATION 4(3): 113-122.
Edraki, M. and H. B. So, et al. (2004). "Water balance of Swamp Mahogany and Rhodes grass irrigated with treated sewage effluent." Agricultural Water Management 67 (3): 157-171.
Eichelmann, E. and C. Wagner-Riddle, et al. (2016). "Comparison of carbon budget, evapotranspiration, and albedo effect between the biofuel crops switchgrass and corn." Agriculture, Ecosystems & Environment 231: 271-282.
Eugster, W. and W. R. Rouse, et al. (2000). "Land-atmosphere energy exchange in Arctic tundra and boreal forest: available data and feedbacks to climate." Global Change Biology 6(S1): 84-115.
Gimeno, T. E. and T. R. McVicar, et al. (2018). "Elevated CO2 did not affect the hydrological balance of a mature native Eucalyptus woodland." Global Change Biology 24(7): 3010-3024.
Hakamada, R. E. and R. M. Hubbard, et al. (2020). "Stocking effects on seasonal tree transpiration and ecosystem water balance in a fast-growing Eucalyptus plantation in Brazil." Forest Ecology and Management 466: 118149.
Haverd, V. and J. L. Lovell, et al. (2012). "The Canopy Semi-analytic Pgap And Radiative Transfer (CanSPART) model: Formulation and application." Agricultural and Forest Meteorology 160: 14-35.
Horemans, J. A. and H. Van Gaelen, et al. (2017). "Can the agricultural AquaCrop model simulate water use and yield of a poplar short-rotation coppice?" GCB Bioenergy 9(6): 1151-1164.
Hutley, L. B. and A. P. O'Grady, et al. (2000). "Evapotranspiration from eucalypt open-forest savanna of northern Australia." FUNCTIONAL ECOLOGY 14(2): 183-194.
Jassal, R. S. and T. A. Black, et al. (2013). "Carbon sequestration and water use of a young hybrid poplar plantation in north-central Alberta." Biomass and Bioenergy 56: 323-333.
Jassal, R. S. and T. A. Black, et al. (2013). "Carbon sequestration and water use of a young hybrid poplar plantation in north-central Alberta." Biomass and Bioenergy 56: 323-333.
Jones, H. and T. A. Black, et al. (2017). "Water balance, surface conductance and water use efficiency of two young hybrid-poplar plantations in Canada’s aspen parkland." Agricultural and Forest Meteorology 246: 256-271.
Joo, E. and M. Zeri, et al. (2017). "Enhanced evapotranspiration was observed during extreme drought from Miscanthus, opposite of other crops." GCB Bioenergy 9(8): 1306-1319.
Jørgensen, S. V. and F. Cherubini, et al. (2014). "Biogenic CO 2 fluxes, changes in surface albedo and biodiversity impacts from establishment of a miscanthus plantation." Journal of Environmental Management 146: 346-354.
Kabenge, I.(2013). "Evapotranspiration and Surface Energy Balance of a Common Reed-Dominated Riparian System in the Platte River Basin, Central Nebraska." Transactions of the ASABE 56(1): 135-153.
Kang, M. and Z. Zhang, et al. (2015). "Energy partitioning and surface resistance of a poplar plantation in northern China." Biogeosciences 12(14): 4245-4259.
Kilinc, M. and J. Beringer, et al. (2013). "Carbon and water exchange of the world's tallest angiosperm forest." Agricultural and Forest Meteorology 182-183: 215-224.
Kochendorfer, J. and E. G. Castillo, et al. (2011). "Net ecosystem exchange, evapotranspiration and canopy conductance in a riparian forest." Agricultural and Forest Meteorology 151(5): 544-553.
Kotani, A. and M. Sugita(2005). "Seasonal variation of surface fluxes and scalar roughness of suburban land covers." Agricultural and Forest Meteorology 135(1-4): 1-21.
Kunkel, K. E. and S. A. Isard, et al. (1999). "Spatial heterogeneity of albedo over a snow-covered agricultural landscape." JOURNAL OF GEOPHYSICAL RESEARCH-ATMOSPHERES 104(D16): 19551-19557.
Kuusinen, N. and E. Tomppo, et al. (2014). "Effects of forest age on albedo in boreal forests estimated from MODIS and Landsat albedo retrievals." Remote Sensing of Environment 145: 145-153.
Lane, P. N. J. and J. Morris, et al. (2004). "Water balance of tropical eucalypt plantations in south-eastern China." Agricultural and Forest Meteorology 124(3-4): 253-267.
Lantz, T. C. and P. Marsh, et al. (2013). "Recent Shrub Proliferation in the Mackenzie Delta Uplands and Microclimatic Implications." Ecosystems 16(1): 47-59.
Lyons, T. J. and U. S. Nair, et al. (2008). "Clearing enhances dust devil formation." Journal of Arid Environments 72(10): 1918-1928.
Ma, X. and Q. Feng, et al. (2017). "Forest Evapotranspiration and Energy Flux Partitioning Based on Eddy Covariance Methods in an Arid Desert Region of Northwest China." Advances in Meteorology 2017: 1-10.
Macfarlane, C. and A. Grigg, et al. (2018). "Overstorey evapotranspiration in a seasonally dry Mediterranean eucalypt forest: Response to groundwater and mining." Ecohydrology 11(5): e1971.
Maleski, J. J. and D. D. Bosch, et al. (2019). "Evaluation of miscanthus productivity and water use efficiency in southeastern United States." Science of The Total Environment 692: 1125-1134.
McCaughey, J. H. and M. R. Pejam, et al. (2006). "Carbon dioxide and energy fluxes from a boreal mixedwood forest ecosystem in Ontario, Canada." Agricultural and Forest Meteorology 140(1-4): 79-96.
Migliavacca, M. and M. Meroni, et al. (2009). "Seasonal and interannual patterns of carbon and water fluxes of a poplar plantation under peculiar eco-climatic conditions." Agricultural and Forest Meteorology 149(9): 1460-1476.
Minhas, P. S. and R. K. Yadav, et al. (2015). "Effect of long-term irrigation with wastewater on growth, biomass production and water use by Eucalyptus (Eucalyptus tereticornis Sm.) planted at variable stocking density." Agricultural Water Management 152: 151-160.
Mitchell, P. J. and E. Veneklaas, et al. (2009). "Partitioning of evapotranspiration in a semi-arid eucalypt woodland in south-western Australia." AGRICULTURAL AND FOREST METEOROLOGY 149(1): 25-37.
Mitchell, P. J. and R. G. Benyon, et al. (2012). "Responses of evapotranspiration at different topographic positions and catchment water balance following a pronounced drought in a mixed species eucalypt forest, Australia." Journal of hydrology (Amsterdam) 440-441: 62-74.
Moreaux, V. and A. P. O'Grady, et al. (2013). "Water use of young maritime pine and Eucalyptus stands in response to climatic drying in south-western France." Plant ecology & diversity 6(1): 57-71.
Mullen, R. M. and A. E. Springer, et al. (2006). "Complex Effects of Prescribed Fire on Restoring the Soil Water Content in a High‐Elevation Riparian Meadow, Arizona." Restoration ecology 14(2): 242-250.
Nagler, P. and A. Jetton, et al. (2007). "Evapotranspiration in a cottonwood (Populus fremontii) restoration plantation estimated by sap flow and remote sensing methods." Agricultural and Forest Meteorology 144(1-2): 95-110.
Nagler, P. L. and T. M. Doody, et al. (2016). "Wide-area estimates of evapotranspiration by red gum (Eucalyptus camaldulensis) and associated vegetation in the Murray-Darling River Basin, Australia." Hydrological Processes 30(9): 1376-1387.
Nolan, R. H. and P. N. J. Lane, et al. (2014). "Changes in evapotranspiration following wildfire in resprouting eucalypt forests." Ecohydrology: n/a-n/a.
Nosetto, M. D. and E. G. Jobbagy, et al. (2005). "Land-use change and water losses: the case of grassland afforestation across a soil textural gradient in central Argentina." Global Change Biology 11(7): 1101-1117.
Nosetto, M. D. and E. G. Jobbágy, et al. (2012). "The hydrologic consequences of land cover change in central Argentina." Agriculture, Ecosystems & Environment 154: 2-11.
Oishi, A. C. and R. Oren, et al. (2010). "Interannual Invariability of Forest Evapotranspiration and Its Consequence to Water Flow Downstream." ECOSYSTEMS 13(3): 421-436.
Pejam, M. R. and M. A. Arain, et al. (2006). "Energy and water vapour exchanges over a mixedwood boreal forest in Ontario, Canada." Hydrological Processes 20(17): 3709-3724.
Pereira, D. D. R. and C. R. D. Mello, et al. (2010). "Evapotranspiration and estimation of aerodynamic and stomatal conductance in a fragment of Atlantic Forest in mantiqueira range region, MG." CERNE 16(1): 32-40.
Petrone, R. M. and L. Chasmer, et al. (2015). "Effects of harvesting and drought on CO2 and H2O fluxes in an aspen-dominated western boreal plain forest: early chronosequence recovery." Canadian Journal of Forest Research 45(1): 87-100.
Pistocchi, C. and W. Guidi, et al. (2009). "Water requirements of poplar and willow vegetation filters grown in lysimeter under Mediterranean conditions: Results of the second rotation." DESALINATION 246(1-3): 137-146.
Putuhena, W. M. and I. Cordery(2000). "Some hydrological effects of changing forest cover from eucalypts to Pinus radiata." Agricultural and Forest Meteorology 100(1): 59-72.
Raz-Yaseef, N. and D. P. Billesbach, et al. (2015). "Vulnerability of crops and native grasses to summer drying in the U.S. Southern Great Plains." Agriculture, Ecosystems & Environment 213: 209-218.
Reichert, J. M. and M. F. Rodrigues, et al. (2017). "Water balance in paired watersheds with eucalyptus and degraded grassland in Pampa biome." Agricultural and Forest Meteorology 237-238: 282-295.
Rodrigues, A. and G. Pita, et al. (2011). "Eight years of continuous carbon fluxes measurements in a Portuguese eucalypt stand under two main events: Drought and felling." Agricultural and Forest Meteorology 151(4): 493-507.
Russell, C. A. and J. R. Irons, et al. (1997). "Bidirectional reflectance of selected BOREAS sites from multiangle airborne data." Journal of Geophysical Research: Atmospheres 102(D24): 29505-29516.
Schimel, D. S. and C. L. Turner, et al. (1992). "Effects of management and topography on the radiometric response of a tallgrass prairie." Journal of Geophysical Research: Atmospheres 97(D17): 18855-18866.
Schmidt-Walter, P. and F. Richter, et al. (2014). "Transpiration and water use strategies of a young and a full-grown short rotation coppice differing in canopy cover and leaf area." Agricultural and Forest Meteorology 195-196: 165-178.
SHARMA, M. L.(1984). "EVAPOTRANSPIRATION FROM A EUCALYPTUS COMMUNITY." AGRICULTURAL WATER MANAGEMENT 8(1-3): 41-56.
Silveira, L. and P. Gamazo, et al. (2016). "Effects of afforestation on groundwater recharge and water budgets in the western region of Uruguay." Hydrological Processes 30(20): 3596-3608.
Soares, J. V. and A. C. de Almeida(2001). Water budget model of a eucalyptus forest using a canopy characterization by remote sensing techniques and a soil water flux parameterization, SPIE.
Targa, M. and G. Batista, et al. (2017). "Evaluation of soil water storage in native forest and eucalyptus areas." Ambiente e Agua - An Interdisciplinary Journal of Applied Science 12: 973.
Vatani, L. and S. M. Hosseini, et al. (2019). "Tree species effects on albedo, soil carbon and nitrogen stocks in a temperate forest in Iran." AUSTRIAN JOURNAL OF FOREST SCIENCE 136(3): 283-310.
Vertessy, R. A. and T. J. Hatton, et al. (1993). "Predicting water yield from a mountain ash forest catchment using a terrain analysis based catchment model." Journal of Hydrology 150(2): 665-700.
Wagle, P. and V. G. Kakani(2014). "Growing season variability in evapotranspiration, ecosystem water use efficiency, and energy partitioning in switchgrass." Ecohydrology 7(1): 64-72.
Wang, P. and S. O. Grinevsky, et al. (2014). "Application of the water table fluctuation method for estimating evapotranspiration at two phreatophyte-dominated sites under hyper-arid environments." Journal of Hydrology 519: 2289-2300.
Wang, S. and J. Fan, et al. (2019). "Discrepancy in tree transpiration of Salix matsudana, Populus simonii under distinct soil, topography conditions in an ecological rehabilitation area on the Northern Loess Plateau." Forest Ecology and Management 432: 675-685.
Wang, S.(2005). "Dynamics of surface albedo of a boreal forest and its simulation." Ecological Modelling 183(4): 477-494.
WEITZ, J. and M. DEMLIE(2015). "HYDROGEOLOGICAL SYSTEM ANALYSES OF THE LAKE SIBAYI CATCHMENT, NORTH-EASTERN SOUTH AFRICA." South African Journal of Geology 118(1): 91-107.
WHITLEY, R. J. and C. M. O. MACINNIS-NG, et al. (2011). "Is productivity of mesic savannas light limited or water limited? Results of a simulation study." Global Change Biology 17(10): 3130-3149.
Williamson, S. N. and I. C. Barrio, et al. (2016). "Phenology and species determine growing-season albedo increase at the altitudinal limit of shrub growth in the sub-Arctic." Global Change Biology 22(11): 3621-3631.
Wilske, B. and N. Lu, et al. (2009). "Poplar plantation has the potential to alter the water balance in semiarid Inner Mongolia." Journal of Environmental Management 90(8): 2762-2770.
Xiao, J. and G. Sun, et al. (2013). "Carbon fluxes, evapotranspiration, and water use efficiency of terrestrial ecosystems in China." Agricultural and Forest Meteorology 182-183: 76-90.
Xu, H. and Z. Zhang, et al. (2020). "Environmental and canopy stomatal control on ecosystem water use efficiency in a riparian poplar plantation." Agricultural and Forest Meteorology 287: 107953.
Yimam, Y. T. and T. E. Ochsner, et al. (2014). "Soil Water Dynamics and Evapotranspiration under Annual and Perennial Bioenergy Crops." Soil Science Society of America Journal 78(5): 1584-1593.
Yu, T. and Q. Feng, et al. (2018). "Comparable water use of two contrasting riparian forests in the lower Heihe River basin, Northwest China." Journal of Forestry Research 29(5): 1215-1224.
Yunusa, I. A. M. and C. D. Aumann, et al. (2010). "Topographical and seasonal trends in transpiration by two co-occurring Eucalyptus species during two contrasting years in a low rainfall environment." Agricultural and Forest Meteorology 150(9): 1234-1244.
Yunusa, I. A. M. and S. Fuentes, et al. (2011). "Latent heat fluxes during two contrasting years from a juvenile plantation established over a waste disposal landscape." Journal of Hydrology 399(1-2): 48-56.
Yunusa, I. A. M. and S. Zolfaghar, et al. (2012). "Fine Root Biomass and Its Relationship to Evapotranspiration in Woody and Grassy Vegetation Covers for Ecological Restoration of Waste Storage and Mining Landscapes." Ecosystems 15(1): 113-127.
Zenone, T. and M. Fischer, et al. (2015). "Biophysical drivers of the carbon dioxide, water vapor, and energy exchanges of a short-rotation poplar coppice." Agricultural and Forest Meteorology 209-210: 22-35.
