# Supplementary material for: Global cooling induced by biophysical effects of bioenergy crop cultivation
Source: Nat Commun. 2021 Dec 13;12:7255. doi: 10.1038/s41467-021-27520-0 (PMC8668960; doi:10.1038/s41467-021-27520-0)
Supplement: Supplementary file 3 — Supplementary Table 3 [file 41467_2021_27520_MOESM3_ESM.xlsx]

## Sheet: Sheet1
Table S3 Comparison between the simulated evapotranspiration and observed evapotranspiration and the possible reasons for the inconsistency of the 19 points shown as black circles in Figure S6
ID*	Longitude	Latitude	Month_observation	Year_observation	Bioenegy crop type	ET_observation (mm·day-1)	ET_model (mm·day-1)	Evaluation	MAP_observation (mm·y-1)	MAP_model (mm·y-1)	Possible reason	Reference
#1	-48.72	-22.97	Jun-Sep	2010-2013	Eucalypt	3.4 (2.2 - 3.7)	1.4 (0.6-2.2)	undetestimate	1102.62	1323.74	During dry season (Jun. - Spe.), high ET observed in the eucalypt forest is sustained by water withdrawn from soil layers close to the water table.	Christina, M. and Y. Nouvellon, et al. (2016). "Importance of deep water uptake in tropical eucalypt forest." Functional Ecology 31 (2): 509-519.
#2	-8.6	38.63	Jan-Mar	2002-2009	Eucalypt	1.1 (0.9 - 1.4)	2.3 (1.4-3.2)	overestimate	569.68	737.492	There is a mismatch of resolutions between the field observation and the model simulation. The observed local MAP is smaller than the simulated MAP of the large grid cell, which contributes to the overestimation of model.	Rodrigues, A. and G. Pita, et al. (2011). "Eight years of continuous carbon fluxes measurements in a Portuguese eucalypt stand under two main events: Drought and felling." Agricultural and Forest Meteorology 151 (4): 493-507.
#3	75.95	29.7	Jan-Dec	2002-2009	Eucalypt	3.4 (3 - 3.8)	1 (0.3-3.2)	undetestimate	700	317.263	There is a mismatch of resolutions between the field observation and the model simulation. The observed local MAP is higher than the simulated MAP of the large grid cell, which contribubte to the underestimation of model.	Minhas, P. S. and R. K. Yadav, et al. (2015). "Effect of long-term irrigation with wastewater on growth, biomass production and water use by Eucalyptus (Eucalyptus tereticornis Sm.) planted at variable stocking density." Agricultural Water Management 152: 151-160.
#4	131.1	-12.5	Mar-Mar	1998	Eucalypt	3.4 (2.8 - 3.9)	5.6 (5.1-5.9)	overestimate	1750	1432.04	Located in savanna, the LAI from the observation is lower.	Eamus, D. and L. B. Hutley, et al. (2001). "Daily and seasonal patterns of carbon and water fluxes above a north Australian savanna." Tree Physiol 21 (12-13): 977-88.
#5	145.63	-37.57	Feb-Feb	1990-1991	Eucalypt	0.8 (0.8 - 1.9)	2.3 (1.6-2.9)	overestimate	1400	672.654	The observed ET only account for the overstory water use, which contributes to the lower observed ET.	Dunn, G. M. and D. J. Connor (1993). "An analysis of sap flow in mountain ash (Eucalyptus regnans) forests of different age." Tree Physiol 13 (4): 321-36.
#6	145.63	-37.57	Apr-Apr	1990-1991	Eucalypt	1.1 (0.9 - 1.3)	1.7 (1.2-2)	overestimate	1400	672.654	The observed ET only account for the overstory water use, which contributes to the lower observed ET.	Dunn, G. M. and D. J. Connor (1993). "An analysis of sap flow in mountain ash (Eucalyptus regnans) forests of different age." Tree Physiol 13 (4): 321-36.
#7	145.63	-37.57	Nov-Nov	1990	Eucalypt	1.5 (0.9 - 2)	3.2 (3-4.4)	overestimate	1400	672.654	The observed ET only account for the overstory water use, which contributes to the lower observed ET.	Dunn, G. M. and D. J. Connor (1993). "An analysis of sap flow in mountain ash (Eucalyptus regnans) forests of different age." Tree Physiol 13 (4): 321-36.
#8	145.63	-37.57	Dec-Dec	1990	Eucalypt	1.2 (0.7 - 1.8)	3.1 (1.7-4.2)	overestimate	1400	672.654	The observed ET only account for the overstory water use, which contributes to the lower observed ET.	Dunn, G. M. and D. J. Connor (1993). "An analysis of sap flow in mountain ash (Eucalyptus regnans) forests of different age." Tree Physiol 13 (4): 321-36.
#9	150.73	-33.605	Jun-Aug	2013-2014	Eucalypt	0.9 (0.8 - 1.1)	1.2 (1-1.9)	overestimate	707.765	1161.18	There is a mismatch of resolutions between the field observation and the model simulation. The observed local MAP is smaller than the simulated MAP of the large grid cell, which contributes to the overestimation of model.	Gimeno, T. E. and T. R. McVicar, et al. (2018). "Elevated CO2 did not affect the hydrological balance of a mature nativeEucalyptus woodland." Global Change Biology 24 (7): 3010-3024.
#10	150.77	-33.65	Sep-Nov	2009	Eucalypt	1.2 (0.8 - 1.7)	3.5 (2.2-4.9)	overestimate	641	1161.18	There is a platation of mixed trees and shrubs, and the motality of rate is high. Also, the local MAP is much smaller than the simulated MAP in the large grid cell of the model.	yunusa_2011_Ecosystems_Fine Root Biomass and Its Relationship to Evapotranspiration in Woody and Grassy Vegetation Covers for Ecological Restoration of Waste Storage and Mining Landscapes.pdf
#11	150.73	-33.605	Sep-Nov	2012-2013	Eucalypt	1.1 (1 - 1.5)	3.5 (2.2-4.9)	overestimate	707.765	1161.18	There is a mismatch of resolutions between the field observation and the model simulation. The observed local MAP is smaller than the simulated MAP of the large grid cell, which contributes to the overestimation of model.	Gimeno, T. E. and T. R. McVicar, et al. (2018). "Elevated CO2 did not affect the hydrological balance of a mature nativeEucalyptus woodland." Global Change Biology 24 (7): 3010-3024.
#12	150.73	-33.605	Dec-Feb	2012-2014	Eucalypt	1.9 (1.6 - 2.4)	4.7 (3.4-5.6)	overestimate	707.765	1161.18	There is a mismatch of resolutions between the field observation and the model simulation. The observed local MAP is smaller than the simulated MAP of the large grid cell, which contributes to the overestimation of model.	Gimeno, T. E. and T. R. McVicar, et al. (2018). "Elevated CO2 did not affect the hydrological balance of a mature nativeEucalyptus woodland." Global Change Biology 24 (7): 3010-3024.
#13	-111.2	57.65	May-May	2005	Poplar & willow	1.8	1.4 (1.2-1.7)	undetestimate	456	458.224	This is a reclamation of oil sands mine, and there is a mixture of trees and shrubs, with aspens planted in the late summer of 2004.	Carey, S. K. (2008). "Growing season energy and water exchange from an oil sands overburden reclamation soil cover, Fort McMurray, Alberta, Canada." Hydrological Processes 22 (15): 2847-2857.
#14	-111.2	57.65	Jun-Jun	2005	Poplar & willow	2.3	3.7 (2.6-3.8)	overestimate	456	458.224	This is a reclamation of oil sands mine, and there is a mixture of trees and shrubs, with aspens planted in the late summer of 2004.	Carey, S. K. (2008). "Growing season energy and water exchange from an oil sands overburden reclamation soil cover, Fort McMurray, Alberta, Canada." Hydrological Processes 22 (15): 2847-2857.
#15	-111.2	57.65	Jul-Jul	2005	Poplar & willow	2.9	4 (3.1-4.3)	overestimate	456	458.224	This is a reclamation of oil sands mine, and there is a mixture of trees and shrubs, with aspens planted in the late summer of 2004.	Carey, S. K. (2008). "Growing season energy and water exchange from an oil sands overburden reclamation soil cover, Fort McMurray, Alberta, Canada." Hydrological Processes 22 (15): 2847-2857.
#16	-79.1	36.95	Apr-Oct	2002-2005	Poplar & willow	2.2 (2 - 2.5)	4.2 (2.3-6)	overestimate	1086.98	1425.75	There is a mismatch of resolutions between the field observation and the model simulation. The observed local MAP is smaller than the simulated MAP of the large grid cell, which contributes to the overestimation of model.	Oishi, A. C. and R. Oren, et al. (2010). "Interannual Invariability of Forest Evapotranspiration and Its Consequence to Water Flow Downstream." ECOSYSTEMS 13 (3): 421-436.
#17	101.065	41.905	Jan-Dec	2014	Poplar & willow	1.9 (1.8 - 2.3)	0.3 (0.1-0.6)	undetestimate	35	35.2748	Located in the desert, the site-level observed ET is affected by water conveyance, which isn't simulated in the model.	Ma, X. and Q. Feng, et al. (2017). "Forest Evapotranspiration and Energy Flux Partitioning Based on Eddy Covariance Methods in an Arid Desert Region of Northwest China." Advances in Meteorology 2017: 1-10.
#18	101.18	41.98	May-Sep	2012-2014	Poplar & willow	4.1 (3.6 - 4.7)	0.4 (0.2-0.6)	undetestimate	35	35.2748	Located in the desert, the site-level observed ET is affected by water conveyance, which isn't simulated in the model.	Yu, T. and Q. Feng, et al. (2018). "Comparable water use of two contrasting riparian forests in the lower Heihe River basin, Northwest China." Journal of Forestry Research 29 (5): 1215-1224.
#19	110.35	38.78	Sep-Oct	2011-2017	Poplar & willow	2.2 (2.1 - 2.4)	0.8 (0.1-1.8)	undetestimate	437	257.179	There is a mismatch of resolutions between the field observation and the model simulation. The observed local MAP is higher than the simulated MAP of the large grid cell, which contribubte to the underestimation of model. Besides, the local annual precipitation during 2012-2013 is higher than MAP.	Wang, S. and J. Fan, et al. (2019). "Discrepancy in tree transpiration of Salix matsudana, Populus simonii under distinct soil, topography conditions in an ecological rehabilitation area on the Northern Loess Plateau." Forest Ecology and Management 432: 675-685.; Wang, S. and J. Fan, et al. (2015). "Determining Evapotranspiration of a Chinese Willow Stand with Three-Needle Heat-Pulse Probes." Soi…
*Note that the ID here is the same as in Figure S6.
