# Supplementary material for: Global cooling induced by biophysical effects of bioenergy crop cultivation
Source: Nat Commun. 2021 Dec 13;12:7255. doi: 10.1038/s41467-021-27520-0 (PMC8668960; doi:10.1038/s41467-021-27520-0)
Supplement: Supplementary file 4 — Source Data [file 41467_2021_27520_MOESM4_ESM.xls]

## Sheet: Fig1b-e
lon	lat	area_land	PFT_ID	PFTnames	whether_bioenergy_grid	id_panel	temperature_change	significance(p<0.1)
-180	65.9155	1.50405e+10	1	Eucalypt	0	c	-0.140969	not
-180	65.9155	1.50405e+10	2	Poplar&Willow	0	d	-0.147134	not
-180	65.9155	1.50405e+10	3	Miscanthus	0	e	0.256341	not
-180	65.9155	1.50405e+10	4	Switchgrass	0	f	0.0766947	not
-180	67.1831	15195412480	1	Eucalypt	0	c	-0.136559	not
-180	67.1831	15195412480	2	Poplar&Willow	0	d	-0.162948	not
-180	67.1831	15195412480	3	Miscanthus	0	e	0.0194542	not
-180	67.1831	15195412480	4	Switchgrass	0	f	-0.321392	not
-180	68.4507	9.92568e+09	1	Eucalypt	0	c	-0.185292	not
-180	68.4507	9.92568e+09	2	Poplar&Willow	0	d	-0.107647	not
-180	68.4507	9.92568e+09	3	Miscanthus	0	e	0.0848619	not
-180	68.4507	9.92568e+09	4	Switchgrass	0	f	-0.0342979	not
-177.5	65.9155	1.13736e+10	1	Eucalypt	0	c	-0.1345	not
-177.5	65.9155	1.13736e+10	2	Poplar&Willow	0	d	-0.288982	not
-177.5	65.9155	1.13736e+10	3	Miscanthus	0	e	-0.0780493	not
-177.5	65.9155	1.13736e+10	4	Switchgrass	0	f	-0.238035	not
-177.5	67.1831	15195412480	1	Eucalypt	0	c	-0.0331155	not
-177.5	67.1831	15195412480	2	Poplar&Willow	0	d	-0.207639	not
-177.5	67.1831	15195412480	3	Miscanthus	0	e	0.0499218	not
-177.5	67.1831	15195412480	4	Switchgrass	0	f	-0.40705	not
-177.5	68.4507	6.09147e+09	1	Eucalypt	0	c	-0.126578	not
-177.5	68.4507	6.09147e+09	2	Poplar&Willow	0	d	-0.16444	not
-177.5	68.4507	6.09147e+09	3	Miscanthus	0	e	0.142758	not
-177.5	68.4507	6.09147e+09	4	Switchgrass	0	f	-0.0708714	not
-175	67.1831	9.37072e+09	1	Eucalypt	0	c	-0.111731	not
-175	67.1831	9.37072e+09	2	Poplar&Willow	0	d	-0.278882	not
-175	67.1831	9.37072e+09	3	Miscanthus	0	e	-0.0701346	not
-175	67.1831	9.37072e+09	4	Switchgrass	0	f	-0.288574	not
-172.5	65.9155	1.46813e+10	1	Eucalypt	0	c	-0.296335	not
-172.5	65.9155	1.46813e+10	2	Poplar&Willow	0	d	-0.546487	not
-172.5	65.9155	1.46813e+10	3	Miscanthus	0	e	-0.190811	not
-172.5	65.9155	1.46813e+10	4	Switchgrass	0	f	-0.26947	not
-165	62.1127	1.27168e+10	1	Eucalypt	0	c	0.499728	not
-165	62.1127	1.27168e+10	2	Poplar&Willow	0	d	0.166303	not
-165	62.1127	1.27168e+10	3	Miscanthus	0	e	0.0174872	not
-165	62.1127	1.27168e+10	4	Switchgrass	0	f	-0.316889	not
-165	64.6479	6.83747e+09	1	Eucalypt	0	c	0.521702	not
-165	64.6479	6.83747e+09	2	Poplar&Willow	0	d	0.183966	not
-165	64.6479	6.83747e+09	3	Miscanthus	0	e	0.0689075	not
-165	64.6479	6.83747e+09	4	Switchgrass	0	f	-0.116648	not
-165	65.9155	1.38461e+10	1	Eucalypt	0	c	0.552945	not
-165	65.9155	1.38461e+10	2	Poplar&Willow	0	d	0.28319	not
-165	65.9155	1.38461e+10	3	Miscanthus	0	e	0.238156	not
-165	65.9155	1.38461e+10	4	Switchgrass	0	f	-0.0352224	not
-165	68.4507	4.26296e+09	1	Eucalypt	0	c	0.428132	not
-165	68.4507	4.26296e+09	2	Poplar&Willow	0	d	0.182755	not
-165	68.4507	4.26296e+09	3	Miscanthus	0	e	0.253266	not
-165	68.4507	4.26296e+09	4	Switchgrass	0	f	-0.257295	not
-162.5	60.8451	19089817600	1	Eucalypt	0	c	0.359736	not
-162.5	60.8451	19089817600	2	Poplar&Willow	0	d	0.188161	not
-162.5	60.8451	19089817600	3	Miscanthus	0	e	-0.084557	not
-162.5	60.8451	19089817600	4	Switchgrass	0	f	-0.474871	not
-162.5	62.1127	18328119296	1	Eucalypt	0	c	0.436453	not
-162.5	62.1127	18328119296	2	Poplar&Willow	0	d	0.179587	not
-162.5	62.1127	18328119296	3	Miscanthus	0	e	-0.0385164	not
-162.5	62.1127	18328119296	4	Switchgrass	0	f	-0.395676	not
-162.5	64.6479	1.03372e+10	1	Eucalypt	0	c	0.60646	not
-162.5	64.6479	1.03372e+10	2	Poplar&Willow	0	d	0.21977	not
-162.5	64.6479	1.03372e+10	3	Miscanthus	0	e	0.0150321	not
-162.5	64.6479	1.03372e+10	4	Switchgrass	0	f	-0.13208	not
-162.5	65.9155	1.54794e+10	1	Eucalypt	0	c	0.572631	not
-162.5	65.9155	1.54794e+10	2	Poplar&Willow	0	d	0.333383	not
-162.5	65.9155	1.54794e+10	3	Miscanthus	0	e	0.185377	not
-162.5	65.9155	1.54794e+10	4	Switchgrass	0	f	0.0493048	not
-162.5	67.1831	1.23527e+10	1	Eucalypt	0	c	0.454813	not
-162.5	67.1831	1.23527e+10	2	Poplar&Willow	0	d	0.1012	not
-162.5	67.1831	1.23527e+10	3	Miscanthus	0	e	0.391351	not
-162.5	67.1831	1.23527e+10	4	Switchgrass	0	f	-0.169491	not
-162.5	68.4507	14392674304	1	Eucalypt	0	c	0.537278	not
-162.5	68.4507	14392674304	2	Poplar&Willow	0	d	0.142279	not
-162.5	68.4507	14392674304	3	Miscanthus	0	e	0.1641	not
-162.5	68.4507	14392674304	4	Switchgrass	0	f	-0.00601324	not
-162.5	69.7183	8.93327e+09	1	Eucalypt	0	c	0.691359	not
-162.5	69.7183	8.93327e+09	2	Poplar&Willow	0	d	0.255971	not
-162.5	69.7183	8.93327e+09	3	Miscanthus	0	e	0.353017	not
-162.5	69.7183	8.93327e+09	4	Switchgrass	0	f	-0.105097	not
-160	55.7746	5.48814e+09	1	Eucalypt	0	c	0.106145	not
-160	55.7746	5.48814e+09	2	Poplar&Willow	0	d	-0.0514748	not
-160	55.7746	5.48814e+09	3	Miscanthus	0	e	-0.129006	not
-160	55.7746	5.48814e+09	4	Switchgrass	0	f	-0.25947	not
-160	59.5775	19842170880	1	Eucalypt	0	c	0.524341	not
-160	59.5775	19842170880	2	Poplar&Willow	0	d	0.174119	not
-160	59.5775	19842170880	3	Miscanthus	0	e	-0.134733	not
-160	59.5775	19842170880	4	Switchgrass	0	f	-0.491145	not
-160	60.8451	19089817600	1	Eucalypt	0	c	0.56725	not
-160	60.8451	19089817600	2	Poplar&Willow	0	d	0.277326	not
-160	60.8451	19089817600	3	Miscanthus	0	e	-0.0858494	not
-160	60.8451	19089817600	4	Switchgrass	0	f	-0.422626	not
-160	62.1127	18328119296	1	Eucalypt	0	c	0.629575	not
-160	62.1127	18328119296	2	Poplar&Willow	0	d	0.303632	not
-160	62.1127	18328119296	3	Miscanthus	0	e	0.0492106	not
-160	62.1127	18328119296	4	Switchgrass	0	f	-0.34457	not
-160	63.3803	1.75438e+10	1	Eucalypt	0	c	0.511439	not
-160	63.3803	1.75438e+10	2	Poplar&Willow	0	d	0.193296	not
-160	63.3803	1.75438e+10	3	Miscanthus	0	e	0.0450643	not
-160	63.3803	1.75438e+10	4	Switchgrass	0	f	-0.261494	not
-160	64.6479	1.65096e+10	1	Eucalypt	0	c	0.641921	not
-160	64.6479	1.65096e+10	2	Poplar&Willow	0	d	0.302397	not
-160	64.6479	1.65096e+10	3	Miscanthus	0	e	0.0906443	not
-160	64.6479	1.65096e+10	4	Switchgrass	0	f	-0.104647	not
-160	65.9155	15990713344	1	Eucalypt	0	c	0.566669	not
-160	65.9155	15990713344	2	Poplar&Willow	0	d	0.33355	not
-160	65.9155	15990713344	3	Miscanthus	0	e	0.205055	not
-160	65.9155	15990713344	4	Switchgrass	0	f	-0.0415566	not
-160	67.1831	15195412480	1	Eucalypt	0	c	0.533699	not
-160	67.1831	15195412480	2	Poplar&Willow	0	d	0.179751	not
-160	67.1831	15195412480	3	Miscanthus	0	e	0.398529	not
-160	67.1831	15195412480	4	Switchgrass	0	f	-0.0677082	not
-160	68.4507	14392674304	1	Eucalypt	0	c	0.670873	not
-160	68.4507	14392674304	2	Poplar&Willow	0	d	0.322862	not
-160	68.4507	14392674304	3	Miscanthus	0	e	0.274725	not
-160	68.4507	14392674304	4	Switchgrass	0	f	-0.173709	not
-160	69.7183	1.31091e+10	1	Eucalypt	0	c	0.798537	not
-160	69.7183	1.31091e+10	2	Poplar&Willow	0	d	0.424216	not
-160	69.7183	1.31091e+10	3	Miscanthus	0	e	0.35442	not
-160	69.7183	1.31091e+10	4	Switchgrass	0	f	-0.0206249	not
-157.5	57.0423	1.38164e+10	1	Eucalypt	0	c	0.206889	not
-157.5	57.0423	1.38164e+10	2	Poplar&Willow	0	d	-0.0354483	not
-157.5	57.0423	1.38164e+10	3	Miscanthus	0	e	-0.104065	not
-157.5	57.0423	1.38164e+10	4	Switchgrass	0	f	-0.385169	not
-157.5	59.5775	19842170880	1	Eucalypt	0	c	0.603185	not
-157.5	59.5775	19842170880	2	Poplar&Willow	0	d	0.200509	not
-157.5	59.5775	19842170880	3	Miscanthus	0	e	0.0651642	not
-157.5	59.5775	19842170880	4	Switchgrass	0	f	-0.37597	not
-157.5	60.8451	19089817600	1	Eucalypt	0	c	0.676699	yes
-157.5	60.8451	19089817600	2	Poplar&Willow	0	d	0.335952	not
-157.5	60.8451	19089817600	3	Miscanthus	0	e	0.0560987	not
-157.5	60.8451	19089817600	4	Switchgrass	0	f	-0.195138	not
-157.5	62.1127	18328119296	1	Eucalypt	0	c	0.580965	not
-157.5	62.1127	18328119296	2	Poplar&Willow	0	d	0.19762	not
-157.5	62.1127	18328119296	3	Miscanthus	0	e	-0.00696182	not
-157.5	62.1127	18328119296	4	Switchgrass	0	f	-0.317953	not
-157.5	63.3803	17557450752	1	Eucalypt	0	c	0.803069	yes
-157.5	63.3803	17557450752	2	Poplar&Willow	0	d	0.40071	not
-157.5	63.3803	17557450752	3	Miscanthus	0	e	0.0968933	not
-157.5	63.3803	17557450752	4	Switchgrass	0	f	-0.137851	not
-157.5	64.6479	16778187776	1	Eucalypt	0	c	0.700911	not
-157.5	64.6479	16778187776	2	Poplar&Willow	0	d	0.468588	not
-157.5	64.6479	16778187776	3	Miscanthus	0	e	0.068625	not
-157.5	64.6479	16778187776	4	Switchgrass	0	f	-0.00898896	not
-157.5	65.9155	15990713344	1	Eucalypt	0	c	0.62071	not
-157.5	65.9155	15990713344	2	Poplar&Willow	0	d	0.430286	not
-157.5	65.9155	15990713344	3	Miscanthus	0	e	0.280941	not
-157.5	65.9155	15990713344	4	Switchgrass	0	f	0.0180833	not
-157.5	67.1831	15195412480	1	Eucalypt	0	c	0.692906	not
-157.5	67.1831	15195412480	2	Poplar&Willow	0	d	0.370103	not
-157.5	67.1831	15195412480	3	Miscanthus	0	e	0.50894	not
-157.5	67.1831	15195412480	4	Switchgrass	0	f	-0.0154231	not
-157.5	68.4507	14392674304	1	Eucalypt	0	c	0.752771	not
-157.5	68.4507	14392674304	2	Poplar&Willow	0	d	0.451642	not
-157.5	68.4507	14392674304	3	Miscanthus	0	e	0.146805	not
-157.5	68.4507	14392674304	4	Switchgrass	0	f	-0.118771	not
-157.5	69.7183	13582892032	1	Eucalypt	0	c	0.963389	not
-157.5	69.7183	13582892032	2	Poplar&Willow	0	d	0.635865	not
-157.5	69.7183	13582892032	3	Miscanthus	0	e	0.468895	not
-157.5	69.7183	13582892032	4	Switchgrass	0	f	0.0500724	not
-157.5	70.9859	5.88559e+09	1	Eucalypt	0	c	0.637045	not
-157.5	70.9859	5.88559e+09	2	Poplar&Willow	0	d	0.35031	not
-157.5	70.9859	5.88559e+09	3	Miscanthus	0	e	0.286132	not
-157.5	70.9859	5.88559e+09	4	Switchgrass	0	f	-0.0353226	not
-155	58.3099	1.67653e+10	1	Eucalypt	0	c	0.428352	not
-155	58.3099	1.67653e+10	2	Poplar&Willow	0	d	0.0822198	not
-155	58.3099	1.67653e+10	3	Miscanthus	0	e	0.123874	not
-155	58.3099	1.67653e+10	4	Switchgrass	0	f	-0.395327	not
-155	59.5775	19842170880	1	Eucalypt	0	c	0.610319	not
-155	59.5775	19842170880	2	Poplar&Willow	0	d	0.135689	not
-155	59.5775	19842170880	3	Miscanthus	0	e	0.252847	not
-155	59.5775	19842170880	4	Switchgrass	0	f	-0.436464	not
-155	60.8451	19089817600	1	Eucalypt	0	c	0.709978	not
-155	60.8451	19089817600	2	Poplar&Willow	0	d	0.293303	not
-155	60.8451	19089817600	3	Miscanthus	0	e	0.23773	not
-155	60.8451	19089817600	4	Switchgrass	0	f	-0.0366707	not
-155	62.1127	18328119296	1	Eucalypt	0	c	0.779256	yes
-155	62.1127	18328119296	2	Poplar&Willow	0	d	0.214733	not
-155	62.1127	18328119296	3	Miscanthus	0	e	0.239545	not
-155	62.1127	18328119296	4	Switchgrass	0	f	-0.134549	not
-155	63.3803	17557450752	1	Eucalypt	0	c	0.883333	yes
-155	63.3803	17557450752	2	Poplar&Willow	0	d	0.27151	not
-155	63.3803	17557450752	3	Miscanthus	0	e	0.183366	not
-155	63.3803	17557450752	4	Switchgrass	0	f	-0.19027	not
-155	64.6479	16778187776	1	Eucalypt	0	c	0.819687	yes
-155	64.6479	16778187776	2	Poplar&Willow	0	d	0.399905	not
-155	64.6479	16778187776	3	Miscanthus	0	e	0.169102	not
-155	64.6479	16778187776	4	Switchgrass	0	f	0.00794828	not
-155	65.9155	15990713344	1	Eucalypt	0	c	0.650303	not
-155	65.9155	15990713344	2	Poplar&Willow	0	d	0.332016	not
-155	65.9155	15990713344	3	Miscanthus	0	e	0.119092	not
-155	65.9155	15990713344	4	Switchgrass	0	f	0.00562806	not
-155	67.1831	15195412480	1	Eucalypt	0	c	0.735101	not
-155	67.1831	15195412480	2	Poplar&Willow	0	d	0.460866	not
-155	67.1831	15195412480	3	Miscanthus	0	e	0.27262	not
-155	67.1831	15195412480	4	Switchgrass	0	f	0.0825891	not
-155	68.4507	14392674304	1	Eucalypt	0	c	0.86	yes
-155	68.4507	14392674304	2	Poplar&Willow	0	d	0.652877	not
-155	68.4507	14392674304	3	Miscanthus	0	e	0.481044	not
-155	68.4507	14392674304	4	Switchgrass	0	f	-0.00915261	not
-155	69.7183	13582892032	1	Eucalypt	0	c	1.02633	not
-155	69.7183	13582892032	2	Poplar&Willow	0	d	0.624358	not
-155	69.7183	13582892032	3	Miscanthus	0	e	0.441191	not
-155	69.7183	13582892032	4	Switchgrass	0	f	0.0780719	not
-155	70.9859	7.62475e+09	1	Eucalypt	0	c	0.650259	not
-155	70.9859	7.62475e+09	2	Poplar&Willow	0	d	0.330076	not
-155	70.9859	7.62475e+09	3	Miscanthus	0	e	0.331854	not
-155	70.9859	7.62475e+09	4	Switchgrass	0	f	-0.0635293	not
-152.5	58.3099	1.68983e+08	1	Eucalypt	0	c	0.213236	not
-152.5	58.3099	1.68983e+08	2	Poplar&Willow	0	d	0.100301	not
-152.5	58.3099	1.68983e+08	3	Miscanthus	0	e	0.0567096	not
-152.5	58.3099	1.68983e+08	4	Switchgrass	0	f	-0.145274	not
-152.5	60.8451	19089817600	1	Eucalypt	0	c	0.64767	not
-152.5	60.8451	19089817600	2	Poplar&Willow	0	d	0.331698	not
-152.5	60.8451	19089817600	3	Miscanthus	0	e	0.314095	not
-152.5	60.8451	19089817600	4	Switchgrass	0	f	0.145075	not
-152.5	62.1127	18328119296	1	Eucalypt	0	c	0.640909	not
-152.5	62.1127	18328119296	2	Poplar&Willow	0	d	0.374421	not
-152.5	62.1127	18328119296	3	Miscanthus	0	e	0.0409135	not
-152.5	62.1127	18328119296	4	Switchgrass	0	f	-0.0718021	not
-152.5	63.3803	17557450752	1	Eucalypt	0	c	0.874768	yes
-152.5	63.3803	17557450752	2	Poplar&Willow	0	d	0.377595	not
-152.5	63.3803	17557450752	3	Miscanthus	0	e	0.229295	not
-152.5	63.3803	17557450752	4	Switchgrass	0	f	-0.00128058	not
-152.5	64.6479	16778187776	1	Eucalypt	0	c	0.973697	yes
-152.5	64.6479	16778187776	2	Poplar&Willow	0	d	0.492866	not
-152.5	64.6479	16778187776	3	Miscanthus	0	e	0.267611	not
-152.5	64.6479	16778187776	4	Switchgrass	0	f	0.308566	not
-152.5	65.9155	15990713344	1	Eucalypt	0	c	0.707324	not
-152.5	65.9155	15990713344	2	Poplar&Willow	0	d	0.292308	not
-152.5	65.9155	15990713344	3	Miscanthus	0	e	0.0824853	not
-152.5	65.9155	15990713344	4	Switchgrass	0	f	0.189623	not
-152.5	67.1831	15195412480	1	Eucalypt	0	c	0.967851	yes
-152.5	67.1831	15195412480	2	Poplar&Willow	0	d	0.545931	not
-152.5	67.1831	15195412480	3	Miscanthus	0	e	0.315457	not
-152.5	67.1831	15195412480	4	Switchgrass	0	f	0.429066	not
-152.5	68.4507	14392674304	1	Eucalypt	0	c	0.838175	not
-152.5	68.4507	14392674304	2	Poplar&Willow	0	d	0.468428	not
-152.5	68.4507	14392674304	3	Miscanthus	0	e	0.150206	not
-152.5	68.4507	14392674304	4	Switchgrass	0	f	-0.00931473	not
-152.5	69.7183	13582892032	1	Eucalypt	0	c	1.05416	not
-152.5	69.7183	13582892032	2	Poplar&Willow	0	d	0.595636	not
-152.5	69.7183	13582892032	3	Miscanthus	0	e	0.43727	not
-152.5	69.7183	13582892032	4	Switchgrass	0	f	0.0807143	not
-152.5	70.9859	3.35148e+09	1	Eucalypt	0	c	0.678379	not
-152.5	70.9859	3.35148e+09	2	Poplar&Willow	0	d	0.27405	not
-152.5	70.9859	3.35148e+09	3	Miscanthus	0	e	0.301204	not
-152.5	70.9859	3.35148e+09	4	Switchgrass	0	f	-0.069353	not
-150	59.5775	4.87352e+09	1	Eucalypt	0	c	0.311642	not
-150	59.5775	4.87352e+09	2	Poplar&Willow	0	d	0.088959	not
-150	59.5775	4.87352e+09	3	Miscanthus	0	e	0.105579	not
-150	59.5775	4.87352e+09	4	Switchgrass	0	f	-0.0911339	not
-150	60.8451	19089817600	1	Eucalypt	0	c	0.780942	yes
-150	60.8451	19089817600	2	Poplar&Willow	0	d	0.224203	not
-150	60.8451	19089817600	3	Miscanthus	0	e	0.304753	not
-150	60.8451	19089817600	4	Switchgrass	0	f	0.0474789	not
-150	62.1127	18328119296	1	Eucalypt	0	c	0.713526	not
-150	62.1127	18328119296	2	Poplar&Willow	0	d	0.320325	not
-150	62.1127	18328119296	3	Miscanthus	0	e	0.307257	not
-150	62.1127	18328119296	4	Switchgrass	0	f	0.156204	not
-150	63.3803	17557450752	1	Eucalypt	0	c	0.948779	yes
-150	63.3803	17557450752	2	Poplar&Willow	0	d	0.62069	not
-150	63.3803	17557450752	3	Miscanthus	0	e	0.279688	not
-150	63.3803	17557450752	4	Switchgrass	0	f	0.0488077	not
-150	64.6479	16778187776	1	Eucalypt	0	c	1.01979	yes
-150	64.6479	16778187776	2	Poplar&Willow	0	d	0.561753	not
-150	64.6479	16778187776	3	Miscanthus	0	e	0.229309	not
-150	64.6479	16778187776	4	Switchgrass	0	f	0.325093	not
-150	65.9155	15990713344	1	Eucalypt	0	c	0.646069	not
-150	65.9155	15990713344	2	Poplar&Willow	0	d	0.192284	not
-150	65.9155	15990713344	3	Miscanthus	0	e	0.0456253	not
-150	65.9155	15990713344	4	Switchgrass	0	f	0.220273	not
-150	67.1831	15195412480	1	Eucalypt	0	c	0.955145	yes
-150	67.1831	15195412480	2	Poplar&Willow	0	d	0.63825	not
-150	67.1831	15195412480	3	Miscanthus	0	e	0.376331	not
-150	67.1831	15195412480	4	Switchgrass	0	f	0.540893	not
-150	68.4507	14392674304	1	Eucalypt	0	c	0.984993	yes
-150	68.4507	14392674304	2	Poplar&Willow	0	d	0.633236	not
-150	68.4507	14392674304	3	Miscanthus	0	e	0.296334	not
-150	68.4507	14392674304	4	Switchgrass	0	f	0.0115817	not
-150	69.7183	1.29602e+10	1	Eucalypt	0	c	1.01891	not
-150	69.7183	1.29602e+10	2	Poplar&Willow	0	d	0.601975	not
-150	69.7183	1.29602e+10	3	Miscanthus	0	e	0.496639	not
-150	69.7183	1.29602e+10	4	Switchgrass	0	f	0.00639889	not
-147.5	62.1127	18328119296	1	Eucalypt	0	c	0.524176	not
-147.5	62.1127	18328119296	2	Poplar&Willow	0	d	0.443416	not
-147.5	62.1127	18328119296	3	Miscanthus	0	e	0.183384	not
-147.5	62.1127	18328119296	4	Switchgrass	0	f	-0.0722736	not
-147.5	63.3803	17557450752	1	Eucalypt	0	c	0.877303	yes
-147.5	63.3803	17557450752	2	Poplar&Willow	0	d	0.597628	not
-147.5	63.3803	17557450752	3	Miscanthus	0	e	0.110664	not
-147.5	63.3803	17557450752	4	Switchgrass	0	f	0.130289	not
-147.5	64.6479	16778187776	1	Eucalypt	0	c	0.892432	yes
-147.5	64.6479	16778187776	2	Poplar&Willow	0	d	0.506335	not
-147.5	64.6479	16778187776	3	Miscanthus	0	e	0.318959	not
-147.5	64.6479	16778187776	4	Switchgrass	0	f	0.132155	not
-147.5	65.9155	15990713344	1	Eucalypt	0	c	0.838596	not
-147.5	65.9155	15990713344	2	Poplar&Willow	0	d	0.356994	not
-147.5	65.9155	15990713344	3	Miscanthus	0	e	0.0787726	not
-147.5	65.9155	15990713344	4	Switchgrass	0	f	0.36984	not
-147.5	67.1831	15195412480	1	Eucalypt	0	c	0.819855	not
-147.5	67.1831	15195412480	2	Poplar&Willow	0	d	0.460741	not
-147.5	67.1831	15195412480	3	Miscanthus	0	e	0.280824	not
-147.5	67.1831	15195412480	4	Switchgrass	0	f	0.440207	not
-147.5	68.4507	14392674304	1	Eucalypt	0	c	0.958825	yes
-147.5	68.4507	14392674304	2	Poplar&Willow	0	d	0.61543	not
-147.5	68.4507	14392674304	3	Miscanthus	0	e	0.346345	not
-147.5	68.4507	14392674304	4	Switchgrass	0	f	0.0521973	not
-145	60.8451	1.50774e+10	1	Eucalypt	0	c	0.344475	not
-145	60.8451	1.50774e+10	2	Poplar&Willow	0	d	0.0951738	not
-145	60.8451	1.50774e+10	3	Miscanthus	0	e	0.00364023	not
-145	60.8451	1.50774e+10	4	Switchgrass	0	f	-0.24678	not
-145	62.1127	18328119296	1	Eucalypt	0	c	0.487112	not
-145	62.1127	18328119296	2	Poplar&Willow	0	d	0.449008	not
-145	62.1127	18328119296	3	Miscanthus	0	e	-0.0278014	not
-145	62.1127	18328119296	4	Switchgrass	0	f	-0.25431	not
-145	63.3803	17557450752	1	Eucalypt	0	c	1.10197	yes
-145	63.3803	17557450752	2	Poplar&Willow	0	d	0.999814	not
-145	63.3803	17557450752	3	Miscanthus	0	e	0.653609	not
-145	63.3803	17557450752	4	Switchgrass	0	f	0.402189	not
-145	64.6479	16778187776	1	Eucalypt	0	c	0.975164	yes
-145	64.6479	16778187776	2	Poplar&Willow	0	d	0.592669	not
-145	64.6479	16778187776	3	Miscanthus	0	e	0.282715	not
-145	64.6479	16778187776	4	Switchgrass	0	f	0.272563	not
-145	65.9155	15990713344	1	Eucalypt	0	c	0.770039	not
-145	65.9155	15990713344	2	Poplar&Willow	0	d	0.454307	not
-145	65.9155	15990713344	3	Miscanthus	0	e	0.153084	not
-145	65.9155	15990713344	4	Switchgrass	0	f	0.189822	not
-145	67.1831	15195412480	1	Eucalypt	0	c	0.608907	not
-145	67.1831	15195412480	2	Poplar&Willow	0	d	0.402981	not
-145	67.1831	15195412480	3	Miscanthus	0	e	0.193991	not
-145	67.1831	15195412480	4	Switchgrass	0	f	0.272731	not
-145	68.4507	14392674304	1	Eucalypt	0	c	0.972404	yes
-145	68.4507	14392674304	2	Poplar&Willow	0	d	0.512018	not
-145	68.4507	14392674304	3	Miscanthus	0	e	0.311737	not
-145	68.4507	14392674304	4	Switchgrass	0	f	0.136537	not
-145	69.7183	8.04578e+09	1	Eucalypt	0	c	0.876445	not
-145	69.7183	8.04578e+09	2	Poplar&Willow	0	d	0.64748	not
-145	69.7183	8.04578e+09	3	Miscanthus	0	e	0.398242	not
-145	69.7183	8.04578e+09	4	Switchgrass	0	f	0.161333	not
-142.5	60.8451	1.90143e+10	1	Eucalypt	0	c	0.446638	not
-142.5	60.8451	1.90143e+10	2	Poplar&Willow	0	d	0.278448	not
-142.5	60.8451	1.90143e+10	3	Miscanthus	0	e	0.0440839	not
-142.5	60.8451	1.90143e+10	4	Switchgrass	0	f	-0.207697	not
-142.5	62.1127	18328119296	1	Eucalypt	0	c	0.743066	not
-142.5	62.1127	18328119296	2	Poplar&Willow	0	d	0.548414	not
-142.5	62.1127	18328119296	3	Miscanthus	0	e	0.0105178	not
-142.5	62.1127	18328119296	4	Switchgrass	0	f	-0.058203	not
-142.5	63.3803	17557450752	1	Eucalypt	0	c	1.03826	yes
-142.5	63.3803	17557450752	2	Poplar&Willow	0	d	0.726494	not
-142.5	63.3803	17557450752	3	Miscanthus	0	e	0.366732	not
-142.5	63.3803	17557450752	4	Switchgrass	0	f	0.292061	not
-142.5	64.6479	16778187776	1	Eucalypt	0	c	1.06424	yes
-142.5	64.6479	16778187776	2	Poplar&Willow	0	d	0.697639	not
-142.5	64.6479	16778187776	3	Miscanthus	0	e	0.446521	not
-142.5	64.6479	16778187776	4	Switchgrass	0	f	0.385135	not
-142.5	65.9155	15990713344	1	Eucalypt	0	c	0.935573	yes
-142.5	65.9155	15990713344	2	Poplar&Willow	0	d	0.609334	not
-142.5	65.9155	15990713344	3	Miscanthus	0	e	0.215478	not
-142.5	65.9155	15990713344	4	Switchgrass	0	f	0.217468	not
-142.5	67.1831	15195412480	1	Eucalypt	0	c	0.800559	not
-142.5	67.1831	15195412480	2	Poplar&Willow	0	d	0.526279	not
-142.5	67.1831	15195412480	3	Miscanthus	0	e	0.249567	not
-142.5	67.1831	15195412480	4	Switchgrass	0	f	0.341333	not
-142.5	68.4507	14392674304	1	Eucalypt	0	c	0.948729	yes
-142.5	68.4507	14392674304	2	Poplar&Willow	0	d	0.450697	not
-142.5	68.4507	14392674304	3	Miscanthus	0	e	0.230614	not
-142.5	68.4507	14392674304	4	Switchgrass	0	f	0.137158	not
-142.5	69.7183	6.58137e+09	1	Eucalypt	0	c	0.80726	not
-142.5	69.7183	6.58137e+09	2	Poplar&Willow	0	d	0.522988	not
-142.5	69.7183	6.58137e+09	3	Miscanthus	0	e	0.265115	not
-142.5	69.7183	6.58137e+09	4	Switchgrass	0	f	0.220291	not
-140	59.5775	1.091e+10	1	Eucalypt	0	c	0.504683	yes
-140	59.5775	1.091e+10	2	Poplar&Willow	0	d	0.217492	not
-140	59.5775	1.091e+10	3	Miscanthus	0	e	0.234419	not
-140	59.5775	1.091e+10	4	Switchgrass	0	f	0.00591381	not
-140	60.8451	19089817600	1	Eucalypt	0	c	0.461196	not
-140	60.8451	19089817600	2	Poplar&Willow	0	d	0.232104	not
-140	60.8451	19089817600	3	Miscanthus	0	e	0.0417877	not
-140	60.8451	19089817600	4	Switchgrass	0	f	-0.179533	not
-140	62.1127	18328119296	1	Eucalypt	0	c	0.647866	not
-140	62.1127	18328119296	2	Poplar&Willow	0	d	0.356889	not
-140	62.1127	18328119296	3	Miscanthus	0	e	0.0191799	not
-140	62.1127	18328119296	4	Switchgrass	0	f	-0.302555	not
-140	63.3803	17557450752	1	Eucalypt	0	c	0.938656	not
-140	63.3803	17557450752	2	Poplar&Willow	0	d	0.635817	not
-140	63.3803	17557450752	3	Miscanthus	0	e	0.302286	not
-140	63.3803	17557450752	4	Switchgrass	0	f	0.219241	not
-140	64.6479	16778187776	1	Eucalypt	0	c	0.892407	not
-140	64.6479	16778187776	2	Poplar&Willow	0	d	0.713985	not
-140	64.6479	16778187776	3	Miscanthus	0	e	0.391582	not
-140	64.6479	16778187776	4	Switchgrass	0	f	0.492195	not
-140	65.9155	15990713344	1	Eucalypt	0	c	0.827642	not
-140	65.9155	15990713344	2	Poplar&Willow	0	d	0.721909	not
-140	65.9155	15990713344	3	Miscanthus	0	e	0.269952	not
-140	65.9155	15990713344	4	Switchgrass	0	f	0.331584	not
-140	67.1831	15195412480	1	Eucalypt	0	c	0.908909	not
-140	67.1831	15195412480	2	Poplar&Willow	0	d	0.780441	not
-140	67.1831	15195412480	3	Miscanthus	0	e	0.283138	not
-140	67.1831	15195412480	4	Switchgrass	0	f	0.391095	not
-137.5	60.8451	19089817600	1	Eucalypt	0	c	0.635204	not
-137.5	60.8451	19089817600	2	Poplar&Willow	0	d	0.405983	not
-137.5	60.8451	19089817600	3	Miscanthus	0	e	0.0783325	not
-137.5	60.8451	19089817600	4	Switchgrass	0	f	0.210456	not
-137.5	62.1127	18328119296	1	Eucalypt	0	c	0.821573	not
-137.5	62.1127	18328119296	2	Poplar&Willow	0	d	0.439985	not
-137.5	62.1127	18328119296	3	Miscanthus	0	e	0.136524	not
-137.5	62.1127	18328119296	4	Switchgrass	0	f	0.00465569	not
-137.5	63.3803	17557450752	1	Eucalypt	0	c	0.73699	not
-137.5	63.3803	17557450752	2	Poplar&Willow	0	d	0.481568	not
-137.5	63.3803	17557450752	3	Miscanthus	0	e	0.219606	not
-137.5	63.3803	17557450752	4	Switchgrass	0	f	0.0976444	not
-137.5	65.9155	15990713344	1	Eucalypt	0	c	1.0769	yes
-137.5	65.9155	15990713344	2	Poplar&Willow	0	d	0.93398	yes
-137.5	65.9155	15990713344	3	Miscanthus	0	e	0.438814	not
-137.5	65.9155	15990713344	4	Switchgrass	0	f	0.512282	not
-137.5	67.1831	15195412480	1	Eucalypt	0	c	1.04848	yes
-137.5	67.1831	15195412480	2	Poplar&Willow	0	d	0.841504	not
-137.5	67.1831	15195412480	3	Miscanthus	0	e	0.386392	not
-137.5	67.1831	15195412480	4	Switchgrass	0	f	0.549622	not
-137.5	68.4507	1.38389e+10	1	Eucalypt	0	c	0.745009	not
-137.5	68.4507	1.38389e+10	2	Poplar&Willow	0	d	0.570156	not
-137.5	68.4507	1.38389e+10	3	Miscanthus	0	e	0.482766	not
-137.5	68.4507	1.38389e+10	4	Switchgrass	0	f	0.244959	not
-135	57.0423	3.49602e+09	1	Eucalypt	0	c	0.198213	not
-135	57.0423	3.49602e+09	2	Poplar&Willow	0	d	0.128644	not
-135	57.0423	3.49602e+09	3	Miscanthus	0	e	0.0552556	not
-135	57.0423	3.49602e+09	4	Switchgrass	0	f	-0.101802	not
-135	58.3099	2.05513e+10	1	Eucalypt	0	c	0.400182	not
-135	58.3099	2.05513e+10	2	Poplar&Willow	0	d	0.322122	not
-135	58.3099	2.05513e+10	3	Miscanthus	0	e	0.180357	not
-135	58.3099	2.05513e+10	4	Switchgrass	0	f	0.0363275	not
-135	59.5775	19842170880	1	Eucalypt	0	c	0.497105	not
-135	59.5775	19842170880	2	Poplar&Willow	0	d	0.392346	not
-135	59.5775	19842170880	3	Miscanthus	0	e	0.0262192	not
-135	59.5775	19842170880	4	Switchgrass	0	f	-0.097423	not
-135	60.8451	19089817600	1	Eucalypt	0	c	0.804956	yes
-135	60.8451	19089817600	2	Poplar&Willow	0	d	0.431401	not
-135	60.8451	19089817600	3	Miscanthus	0	e	0.239128	not
-135	60.8451	19089817600	4	Switchgrass	0	f	0.232811	not
-135	62.1127	18328119296	1	Eucalypt	0	c	0.678007	not
-135	62.1127	18328119296	2	Poplar&Willow	0	d	0.408776	not
-135	62.1127	18328119296	3	Miscanthus	0	e	0.149045	not
-135	62.1127	18328119296	4	Switchgrass	0	f	0.0179082	not
-135	63.3803	17557450752	1	Eucalypt	0	c	0.514813	not
-135	63.3803	17557450752	2	Poplar&Willow	0	d	0.348946	not
-135	63.3803	17557450752	3	Miscanthus	0	e	0.122499	not
-135	63.3803	17557450752	4	Switchgrass	0	f	0.0479927	not
-135	64.6479	16778187776	1	Eucalypt	0	c	0.624921	not
-135	64.6479	16778187776	2	Poplar&Willow	0	d	0.484194	not
-135	64.6479	16778187776	3	Miscanthus	0	e	-0.12959	not
-135	64.6479	16778187776	4	Switchgrass	0	f	0.0157963	not
-135	65.9155	15990713344	1	Eucalypt	0	c	1.05378	yes
-135	65.9155	15990713344	2	Poplar&Willow	0	d	0.806799	not
-135	65.9155	15990713344	3	Miscanthus	0	e	0.368405	not
-135	65.9155	15990713344	4	Switchgrass	0	f	0.471418	not
-135	67.1831	15195412480	1	Eucalypt	0	c	1.05062	yes
-135	67.1831	15195412480	2	Poplar&Willow	0	d	0.73952	not
-135	67.1831	15195412480	3	Miscanthus	0	e	0.376381	not
-135	67.1831	15195412480	4	Switchgrass	0	f	0.612301	not
-135	68.4507	14392674304	1	Eucalypt	0	c	1.03558	not
-135	68.4507	14392674304	2	Poplar&Willow	0	d	1.09417	yes
-135	68.4507	14392674304	3	Miscanthus	0	e	0.603269	not
-135	68.4507	14392674304	4	Switchgrass	0	f	0.508627	not
-132.5	55.7746	9.8598e+09	1	Eucalypt	0	c	0.0942441	not
-132.5	55.7746	9.8598e+09	2	Poplar&Willow	0	d	0.058079	not
-132.5	55.7746	9.8598e+09	3	Miscanthus	0	e	0.028729	not
-132.5	55.7746	9.8598e+09	4	Switchgrass	0	f	-0.125612	not
-132.5	57.0423	1.92669e+10	1	Eucalypt	0	c	0.0344068	not
-132.5	57.0423	1.92669e+10	2	Poplar&Willow	0	d	0.177483	not
-132.5	57.0423	1.92669e+10	3	Miscanthus	0	e	0.220847	not
-132.5	57.0423	1.92669e+10	4	Switchgrass	0	f	-0.246535	not
-132.5	58.3099	20584814592	1	Eucalypt	0	c	0.198546	not
-132.5	58.3099	20584814592	2	Poplar&Willow	0	d	0.265258	not
-132.5	58.3099	20584814592	3	Miscanthus	0	e	0.381532	not
-132.5	58.3099	20584814592	4	Switchgrass	0	f	-0.113998	not
-132.5	59.5775	19842170880	1	Eucalypt	0	c	0.430006	not
-132.5	59.5775	19842170880	2	Poplar&Willow	0	d	0.426653	not
-132.5	59.5775	19842170880	3	Miscanthus	0	e	0.307105	not
-132.5	59.5775	19842170880	4	Switchgrass	0	f	0.0603639	not
-132.5	60.8451	19089817600	1	Eucalypt	0	c	0.78228	yes
-132.5	60.8451	19089817600	2	Poplar&Willow	0	d	0.598362	not
-132.5	60.8451	19089817600	3	Miscanthus	0	e	0.262133	not
-132.5	60.8451	19089817600	4	Switchgrass	0	f	0.294684	not
-132.5	62.1127	18328119296	1	Eucalypt	0	c	0.737435	not
-132.5	62.1127	18328119296	2	Poplar&Willow	0	d	0.666961	not
-132.5	62.1127	18328119296	3	Miscanthus	0	e	0.256992	not
-132.5	62.1127	18328119296	4	Switchgrass	0	f	0.190215	not
-132.5	63.3803	17557450752	1	Eucalypt	0	c	0.713238	not
-132.5	63.3803	17557450752	2	Poplar&Willow	0	d	0.636324	not
-132.5	63.3803	17557450752	3	Miscanthus	0	e	0.245983	not
-132.5	63.3803	17557450752	4	Switchgrass	0	f	0.141593	not
-132.5	64.6479	16778187776	1	Eucalypt	0	c	0.646386	not
-132.5	64.6479	16778187776	2	Poplar&Willow	0	d	0.526081	not
-132.5	64.6479	16778187776	3	Miscanthus	0	e	-0.1647	not
-132.5	64.6479	16778187776	4	Switchgrass	0	f	-0.0289726	not
-132.5	65.9155	15990713344	1	Eucalypt	0	c	1.01928	yes
-132.5	65.9155	15990713344	2	Poplar&Willow	0	d	0.669756	not
-132.5	65.9155	15990713344	3	Miscanthus	0	e	0.25035	not
-132.5	65.9155	15990713344	4	Switchgrass	0	f	0.372591	not
-132.5	67.1831	15195412480	1	Eucalypt	0	c	1.03716	yes
-132.5	67.1831	15195412480	2	Poplar&Willow	0	d	0.77137	not
-132.5	67.1831	15195412480	3	Miscanthus	0	e	0.270817	not
-132.5	67.1831	15195412480	4	Switchgrass	0	f	0.550761	not
-132.5	68.4507	14392674304	1	Eucalypt	0	c	0.885644	not
-132.5	68.4507	14392674304	2	Poplar&Willow	0	d	0.797673	not
-132.5	68.4507	14392674304	3	Miscanthus	0	e	0.319937	not
-132.5	68.4507	14392674304	4	Switchgrass	0	f	0.310899	not
-130	55.7746	2.2026e+10	1	Eucalypt	0	c	0.00713068	not
-130	55.7746	2.2026e+10	2	Poplar&Willow	0	d	0.0104439	not
-130	55.7746	2.2026e+10	3	Miscanthus	0	e	0.00479139	not
-130	55.7746	2.2026e+10	4	Switchgrass	0	f	-0.24531	not
-130	58.3099	20584814592	1	Eucalypt	0	c	-0.0147153	not
-130	58.3099	20584814592	2	Poplar&Willow	0	d	0.15981	not
-130	58.3099	20584814592	3	Miscanthus	0	e	0.169411	not
-130	58.3099	20584814592	4	Switchgrass	0	f	-0.116558	not
-130	59.5775	19842170880	1	Eucalypt	0	c	0.664141	yes
-130	59.5775	19842170880	2	Poplar&Willow	0	d	0.746841	not
-130	59.5775	19842170880	3	Miscanthus	0	e	0.350211	not
-130	59.5775	19842170880	4	Switchgrass	0	f	0.378743	not
-130	60.8451	19089817600	1	Eucalypt	0	c	0.692752	yes
-130	60.8451	19089817600	2	Poplar&Willow	0	d	0.652059	not
-130	60.8451	19089817600	3	Miscanthus	0	e	0.223822	not
-130	60.8451	19089817600	4	Switchgrass	0	f	0.238944	not
-130	62.1127	18328119296	1	Eucalypt	0	c	0.368686	not
-130	62.1127	18328119296	2	Poplar&Willow	0	d	0.54485	not
-130	62.1127	18328119296	3	Miscanthus	0	e	-0.000131861	not
-130	62.1127	18328119296	4	Switchgrass	0	f	-0.29005	not
-130	63.3803	17557450752	1	Eucalypt	0	c	0.246399	not
-130	63.3803	17557450752	2	Poplar&Willow	0	d	0.999335	yes
-130	63.3803	17557450752	3	Miscanthus	0	e	-0.143521	not
-130	63.3803	17557450752	4	Switchgrass	0	f	-0.19628	not
-130	64.6479	16778187776	1	Eucalypt	0	c	0.619101	not
-130	64.6479	16778187776	2	Poplar&Willow	0	d	0.529302	not
-130	64.6479	16778187776	3	Miscanthus	0	e	-0.20469	not
-130	64.6479	16778187776	4	Switchgrass	0	f	-0.111627	not
-130	65.9155	15990713344	1	Eucalypt	0	c	0.914683	not
-130	65.9155	15990713344	2	Poplar&Willow	0	d	0.556789	not
-130	65.9155	15990713344	3	Miscanthus	0	e	0.0655235	not
-130	65.9155	15990713344	4	Switchgrass	0	f	0.243198	not
-130	67.1831	15195412480	1	Eucalypt	0	c	0.896772	not
-130	67.1831	15195412480	2	Poplar&Willow	0	d	0.847762	yes
-130	67.1831	15195412480	3	Miscanthus	0	e	0.294931	not
-130	67.1831	15195412480	4	Switchgrass	0	f	0.478037	not
-130	68.4507	14392674304	1	Eucalypt	0	c	0.824826	not
-130	68.4507	14392674304	2	Poplar&Willow	0	d	0.867864	yes
-130	68.4507	14392674304	3	Miscanthus	0	e	0.341673	not
-130	68.4507	14392674304	4	Switchgrass	0	f	0.376176	not
-127.5	51.9718	1.40929e+10	1	Eucalypt	0	c	-0.121292	not
-127.5	51.9718	1.40929e+10	2	Poplar&Willow	0	d	0.0929375	not
-127.5	51.9718	1.40929e+10	3	Miscanthus	0	e	0.124796	not
-127.5	51.9718	1.40929e+10	4	Switchgrass	0	f	-0.0310336	not
-127.5	53.2394	2.34178e+10	1	Eucalypt	0	c	-0.281911	not
-127.5	53.2394	2.34178e+10	2	Poplar&Willow	0	d	-0.0666195	not
-127.5	53.2394	2.34178e+10	3	Miscanthus	0	e	-0.01602	not
-127.5	53.2394	2.34178e+10	4	Switchgrass	0	f	-0.290788	not
-127.5	54.507	22750863360	1	Eucalypt	0	c	-0.20216	not
-127.5	54.507	22750863360	2	Poplar&Willow	0	d	-0.063259	not
-127.5	54.507	22750863360	3	Miscanthus	0	e	-0.136675	not
-127.5	54.507	22750863360	4	Switchgrass	0	f	-0.31576	not
-127.5	55.7746	22039517184	1	Eucalypt	0	c	-0.117012	not
-127.5	55.7746	22039517184	2	Poplar&Willow	0	d	0.0104785	not
-127.5	55.7746	22039517184	3	Miscanthus	0	e	-0.200711	not
-127.5	55.7746	22039517184	4	Switchgrass	0	f	-0.228367	not
-127.5	57.0423	21317382144	1	Eucalypt	0	c	0.155336	not
-127.5	57.0423	21317382144	2	Poplar&Willow	0	d	0.0808561	not
-127.5	57.0423	21317382144	3	Miscanthus	0	e	-0.0426342	not
-127.5	57.0423	21317382144	4	Switchgrass	0	f	-0.230584	not
-127.5	58.3099	20584814592	1	Eucalypt	0	c	-0.0420338	not
-127.5	58.3099	20584814592	2	Poplar&Willow	0	d	0.0233406	not
-127.5	58.3099	20584814592	3	Miscanthus	0	e	0.119529	not
-127.5	58.3099	20584814592	4	Switchgrass	0	f	-0.187158	not
-127.5	59.5775	19842170880	1	Eucalypt	0	c	0.816071	yes
-127.5	59.5775	19842170880	2	Poplar&Willow	0	d	0.698603	not
-127.5	59.5775	19842170880	3	Miscanthus	0	e	-0.118562	not
-127.5	59.5775	19842170880	4	Switchgrass	0	f	0.156323	not
-127.5	60.8451	19089817600	1	Eucalypt	0	c	0.627332	not
-127.5	60.8451	19089817600	2	Poplar&Willow	0	d	0.553752	not
-127.5	60.8451	19089817600	3	Miscanthus	0	e	0.000854874	not
-127.5	60.8451	19089817600	4	Switchgrass	0	f	0.111189	not
-127.5	62.1127	18328119296	1	Eucalypt	0	c	0.553744	not
-127.5	62.1127	18328119296	2	Poplar&Willow	0	d	0.483451	not
-127.5	62.1127	18328119296	3	Miscanthus	0	e	-0.19608	not
-127.5	62.1127	18328119296	4	Switchgrass	0	f	-0.0896205	not
-127.5	63.3803	17557450752	1	Eucalypt	0	c	0.603863	not
-127.5	63.3803	17557450752	2	Poplar&Willow	0	d	0.699547	not
-127.5	63.3803	17557450752	3	Miscanthus	0	e	-0.189721	not
-127.5	63.3803	17557450752	4	Switchgrass	0	f	-0.151051	not
-127.5	64.6479	16778187776	1	Eucalypt	0	c	0.623028	not
-127.5	64.6479	16778187776	2	Poplar&Willow	0	d	0.47172	not
-127.5	64.6479	16778187776	3	Miscanthus	0	e	-0.0327951	not
-127.5	64.6479	16778187776	4	Switchgrass	0	f	0.188391	not
-127.5	65.9155	15990713344	1	Eucalypt	0	c	0.878481	not
-127.5	65.9155	15990713344	2	Poplar&Willow	0	d	0.559699	not
-127.5	65.9155	15990713344	3	Miscanthus	0	e	0.0596872	not
-127.5	65.9155	15990713344	4	Switchgrass	0	f	0.321118	not
-127.5	67.1831	15195412480	1	Eucalypt	0	c	0.881528	not
-127.5	67.1831	15195412480	2	Poplar&Willow	0	d	0.793372	yes
-127.5	67.1831	15195412480	3	Miscanthus	0	e	0.220597	not
-127.5	67.1831	15195412480	4	Switchgrass	0	f	0.475788	not
-127.5	68.4507	14392674304	1	Eucalypt	0	c	0.661597	not
-127.5	68.4507	14392674304	2	Poplar&Willow	0	d	0.729852	not
-127.5	68.4507	14392674304	3	Miscanthus	0	e	0.155548	not
-127.5	68.4507	14392674304	4	Switchgrass	0	f	0.353682	not
-127.5	69.7183	8.25976e+09	1	Eucalypt	0	c	0.614868	not
-127.5	69.7183	8.25976e+09	2	Poplar&Willow	0	d	0.638843	not
-127.5	69.7183	8.25976e+09	3	Miscanthus	0	e	0.163873	not
-127.5	69.7183	8.25976e+09	4	Switchgrass	0	f	0.201311	not
-125	49.4366	2.32844e+10	1	Eucalypt	0	c	-0.253821	not
-125	49.4366	2.32844e+10	2	Poplar&Willow	0	d	0.171876	not
-125	49.4366	2.32844e+10	3	Miscanthus	0	e	0.0887927	not
-125	49.4366	2.32844e+10	4	Switchgrass	0	f	-0.0193319	not
-125	50.7042	24816726016	1	Eucalypt	0	c	-0.362679	not
-125	50.7042	24816726016	2	Poplar&Willow	0	d	0.0595197	not
-125	50.7042	24816726016	3	Miscanthus	0	e	0.0849518	not
-125	50.7042	24816726016	4	Switchgrass	0	f	-0.242414	not
-125	51.9718	24139808768	1	Eucalypt	0	c	-0.241586	not
-125	51.9718	24139808768	2	Poplar&Willow	0	d	0.0685018	not
-125	51.9718	24139808768	3	Miscanthus	0	e	0.0650869	not
-125	51.9718	24139808768	4	Switchgrass	0	f	-0.132436	not
-125	53.2394	23451074560	1	Eucalypt	0	c	-0.0594645	not
-125	53.2394	23451074560	2	Poplar&Willow	0	d	0.0885537	not
-125	53.2394	23451074560	3	Miscanthus	0	e	-0.0231504	not
-125	53.2394	23451074560	4	Switchgrass	0	f	-0.327733	not
-125	54.507	22750863360	1	Eucalypt	0	c	0.222712	not
-125	54.507	22750863360	2	Poplar&Willow	0	d	0.243434	not
-125	54.507	22750863360	3	Miscanthus	0	e	-0.140096	not
-125	54.507	22750863360	4	Switchgrass	0	f	-0.25115	not
-125	55.7746	22039517184	1	Eucalypt	0	c	0.10256	not
-125	55.7746	22039517184	2	Poplar&Willow	0	d	0.111067	not
-125	55.7746	22039517184	3	Miscanthus	0	e	-0.195172	not
-125	55.7746	22039517184	4	Switchgrass	0	f	-0.184447	not
-125	57.0423	21317382144	1	Eucalypt	0	c	0.501169	not
-125	57.0423	21317382144	2	Poplar&Willow	0	d	0.199298	not
-125	57.0423	21317382144	3	Miscanthus	0	e	0.00729039	not
-125	57.0423	21317382144	4	Switchgrass	0	f	-0.124192	not
-125	58.3099	20584814592	1	Eucalypt	0	c	0.16281	not
-125	58.3099	20584814592	2	Poplar&Willow	0	d	0.205884	not
-125	58.3099	20584814592	3	Miscanthus	0	e	0.0709683	not
-125	58.3099	20584814592	4	Switchgrass	0	f	-0.0584279	not
-125	59.5775	19842170880	1	Eucalypt	0	c	0.708977	not
-125	59.5775	19842170880	2	Poplar&Willow	0	d	0.604635	not
-125	59.5775	19842170880	3	Miscanthus	0	e	-0.12269	not
-125	59.5775	19842170880	4	Switchgrass	0	f	0.0106105	not
-125	60.8451	19089817600	1	Eucalypt	0	c	0.459534	not
-125	60.8451	19089817600	2	Poplar&Willow	0	d	0.380373	not
-125	60.8451	19089817600	3	Miscanthus	0	e	-0.160398	not
-125	60.8451	19089817600	4	Switchgrass	0	f	-0.0452063	not
-125	62.1127	18328119296	1	Eucalypt	0	c	0.451924	not
-125	62.1127	18328119296	2	Poplar&Willow	0	d	0.419365	not
-125	62.1127	18328119296	3	Miscanthus	0	e	-0.162119	not
-125	62.1127	18328119296	4	Switchgrass	0	f	0.0695151	not
-125	63.3803	17557450752	1	Eucalypt	0	c	0.465844	not
-125	63.3803	17557450752	2	Poplar&Willow	0	d	0.351842	not
-125	63.3803	17557450752	3	Miscanthus	0	e	-0.234297	not
-125	63.3803	17557450752	4	Switchgrass	0	f	0.20699	not
-125	64.6479	16778187776	1	Eucalypt	0	c	0.566117	not
-125	64.6479	16778187776	2	Poplar&Willow	0	d	0.165232	not
-125	64.6479	16778187776	3	Miscanthus	0	e	-0.152302	not
-125	64.6479	16778187776	4	Switchgrass	0	f	0.118748	not
-125	65.9155	15990713344	1	Eucalypt	0	c	0.659904	not
-125	65.9155	15990713344	2	Poplar&Willow	0	d	0.566171	not
-125	65.9155	15990713344	3	Miscanthus	0	e	-0.033903	not
-125	65.9155	15990713344	4	Switchgrass	0	f	0.316426	not
-125	67.1831	15195412480	1	Eucalypt	0	c	0.741918	not
-125	67.1831	15195412480	2	Poplar&Willow	0	d	0.66992	not
-125	67.1831	15195412480	3	Miscanthus	0	e	0.0915792	not
-125	67.1831	15195412480	4	Switchgrass	0	f	0.378135	not
-125	68.4507	14392674304	1	Eucalypt	0	c	0.757013	not
-125	68.4507	14392674304	2	Poplar&Willow	0	d	0.753202	not
-125	68.4507	14392674304	3	Miscanthus	0	e	0.276985	not
-125	68.4507	14392674304	4	Switchgrass	0	f	0.480804	not
-125	72.2535	5.29074e+09	1	Eucalypt	0	c	0.342934	not
-125	72.2535	5.29074e+09	2	Poplar&Willow	0	d	0.290586	not
-125	72.2535	5.29074e+09	3	Miscanthus	0	e	-0.403805	not
-125	72.2535	5.29074e+09	4	Switchgrass	0	f	-0.0363809	not
-122.5	38.0282	1.84972e+10	1	Eucalypt	0	c	-0.0885691	not
-122.5	38.0282	1.84972e+10	2	Poplar&Willow	0	d	0.0491544	not
-122.5	38.0282	1.84972e+10	3	Miscanthus	0	e	-0.0302587	not
-122.5	38.0282	1.84972e+10	4	Switchgrass	0	f	0.0736959	not
-122.5	39.2958	2.74219e+10	1	Eucalypt	0	c	-0.189106	not
-122.5	39.2958	2.74219e+10	2	Poplar&Willow	0	d	0.061497	not
-122.5	39.2958	2.74219e+10	3	Miscanthus	0	e	-0.0636711	not
-122.5	39.2958	2.74219e+10	4	Switchgrass	0	f	0.0859032	not
-122.5	40.5634	29768259584	1	Eucalypt	0	c	0.00229593	not
-122.5	40.5634	29768259584	2	Poplar&Willow	0	d	0.229442	not
-122.5	40.5634	29768259584	3	Miscanthus	0	e	0.0103429	not
-122.5	40.5634	29768259584	4	Switchgrass	0	f	0.204865	not
-122.5	41.831	29197271040	1	Eucalypt	0	c	-0.238089	not
-122.5	41.831	29197271040	2	Poplar&Willow	0	d	0.229682	not
-122.5	41.831	29197271040	3	Miscanthus	0	e	0.000891631	not
-122.5	41.831	29197271040	4	Switchgrass	0	f	0.128899	not
-122.5	43.0986	2.86112e+10	1	Eucalypt	0	c	-0.223473	not
-122.5	43.0986	2.86112e+10	2	Poplar&Willow	0	d	0.28115	not
-122.5	43.0986	2.86112e+10	3	Miscanthus	0	e	0.0653386	not
-122.5	43.0986	2.86112e+10	4	Switchgrass	0	f	0.197882	not
-122.5	44.3662	2.76003e+10	1	Eucalypt	0	c	-0.270465	not
-122.5	44.3662	2.76003e+10	2	Poplar&Willow	0	d	0.148504	not
-122.5	44.3662	2.76003e+10	3	Miscanthus	0	e	0.0284223	not
-122.5	44.3662	2.76003e+10	4	Switchgrass	0	f	0.129325	not
-122.5	45.6338	2.61396e+10	1	Eucalypt	0	c	-0.329308	not
-122.5	45.6338	2.61396e+10	2	Poplar&Willow	0	d	0.15954	not
-122.5	45.6338	2.61396e+10	3	Miscanthus	0	e	0.00010681	not
-122.5	45.6338	2.61396e+10	4	Switchgrass	0	f	0.16815	not
-122.5	46.9014	2.57961e+10	1	Eucalypt	0	c	-0.378032	yes
-122.5	46.9014	2.57961e+10	2	Poplar&Willow	0	d	0.131599	not
-122.5	46.9014	2.57961e+10	3	Miscanthus	0	e	-0.0137169	not
-122.5	46.9014	2.57961e+10	4	Switchgrass	0	f	0.0723267	not
-122.5	48.169	26133798912	1	Eucalypt	0	c	-0.362146	not
-122.5	48.169	26133798912	2	Poplar&Willow	0	d	0.144004	not
-122.5	48.169	26133798912	3	Miscanthus	0	e	0.0066897	not
-122.5	48.169	26133798912	4	Switchgrass	0	f	0.104259	not
-122.5	49.4366	25481498624	1	Eucalypt	0	c	-0.57006	not
-122.5	49.4366	25481498624	2	Poplar&Willow	0	d	-0.0144102	not
-122.5	49.4366	25481498624	3	Miscanthus	0	e	-0.209308	not
-122.5	49.4366	25481498624	4	Switchgrass	0	f	-0.15521	not
-122.5	50.7042	24816726016	1	Eucalypt	0	c	-0.294584	not
-122.5	50.7042	24816726016	2	Poplar&Willow	0	d	0.370213	not
-122.5	50.7042	24816726016	3	Miscanthus	0	e	-0.128191	not
-122.5	50.7042	24816726016	4	Switchgrass	0	f	-0.108362	not
-122.5	51.9718	24139808768	1	Eucalypt	0	c	-0.208369	not
-122.5	51.9718	24139808768	2	Poplar&Willow	0	d	0.213125	not
-122.5	51.9718	24139808768	3	Miscanthus	0	e	-0.0217367	not
-122.5	51.9718	24139808768	4	Switchgrass	0	f	-0.198635	not
-122.5	53.2394	23451074560	1	Eucalypt	0	c	-0.186235	not
-122.5	53.2394	23451074560	2	Poplar&Willow	0	d	0.101919	not
-122.5	53.2394	23451074560	3	Miscanthus	0	e	-0.0297288	not
-122.5	53.2394	23451074560	4	Switchgrass	0	f	-0.270589	not
-122.5	54.507	22750863360	1	Eucalypt	0	c	-0.210317	not
-122.5	54.507	22750863360	2	Poplar&Willow	0	d	0.0179387	not
-122.5	54.507	22750863360	3	Miscanthus	0	e	-0.289866	not
-122.5	54.507	22750863360	4	Switchgrass	0	f	-0.394039	not
-122.5	55.7746	22039517184	1	Eucalypt	0	c	0.0295897	not
-122.5	55.7746	22039517184	2	Poplar&Willow	0	d	0.155927	not
-122.5	55.7746	22039517184	3	Miscanthus	0	e	-0.318544	not
-122.5	55.7746	22039517184	4	Switchgrass	0	f	-0.35998	not
-122.5	57.0423	21317382144	1	Eucalypt	0	c	0.579571	not
-122.5	57.0423	21317382144	2	Poplar&Willow	0	d	0.558806	not
-122.5	57.0423	21317382144	3	Miscanthus	0	e	-0.192462	not
-122.5	57.0423	21317382144	4	Switchgrass	0	f	0.0234195	not
-122.5	58.3099	20584814592	1	Eucalypt	0	c	0.616429	not
-122.5	58.3099	20584814592	2	Poplar&Willow	0	d	0.81438	not
-122.5	58.3099	20584814592	3	Miscanthus	0	e	-0.281649	not
-122.5	58.3099	20584814592	4	Switchgrass	0	f	-0.0096101	not
-122.5	59.5775	19842170880	1	Eucalypt	0	c	0.567425	not
-122.5	59.5775	19842170880	2	Poplar&Willow	0	d	0.618373	not
-122.5	59.5775	19842170880	3	Miscanthus	0	e	-0.470832	not
-122.5	59.5775	19842170880	4	Switchgrass	0	f	-0.00672645	not
-122.5	60.8451	19089817600	1	Eucalypt	0	c	0.51092	not
-122.5	60.8451	19089817600	2	Poplar&Willow	0	d	0.374455	not
-122.5	60.8451	19089817600	3	Miscanthus	0	e	-0.443235	not
-122.5	60.8451	19089817600	4	Switchgrass	0	f	-0.0979212	not
-122.5	62.1127	18328119296	1	Eucalypt	0	c	0.495014	not
-122.5	62.1127	18328119296	2	Poplar&Willow	0	d	0.0782917	not
-122.5	62.1127	18328119296	3	Miscanthus	0	e	-0.491288	not
-122.5	62.1127	18328119296	4	Switchgrass	0	f	-0.0821466	not
-122.5	63.3803	17557450752	1	Eucalypt	0	c	0.155751	not
-122.5	63.3803	17557450752	2	Poplar&Willow	0	d	-0.128114	not
-122.5	63.3803	17557450752	3	Miscanthus	0	e	-0.528102	not
-122.5	63.3803	17557450752	4	Switchgrass	0	f	-0.180824	not
-122.5	64.6479	16778187776	1	Eucalypt	0	c	0.435553	not
-122.5	64.6479	16778187776	2	Poplar&Willow	0	d	0.0842877	not
-122.5	64.6479	16778187776	3	Miscanthus	0	e	-0.316854	not
-122.5	64.6479	16778187776	4	Switchgrass	0	f	-0.0222659	not
-122.5	65.9155	15990713344	1	Eucalypt	0	c	0.603437	not
-122.5	65.9155	15990713344	2	Poplar&Willow	0	d	0.43506	not
-122.5	65.9155	15990713344	3	Miscanthus	0	e	-0.101325	not
-122.5	65.9155	15990713344	4	Switchgrass	0	f	0.250652	not
-122.5	67.1831	15195412480	1	Eucalypt	0	c	0.653462	not
-122.5	67.1831	15195412480	2	Poplar&Willow	0	d	0.60544	not
-122.5	67.1831	15195412480	3	Miscanthus	0	e	0.107646	not
-122.5	67.1831	15195412480	4	Switchgrass	0	f	0.348697	not
-122.5	68.4507	14392674304	1	Eucalypt	0	c	0.759475	not
-122.5	68.4507	14392674304	2	Poplar&Willow	0	d	0.697941	not
-122.5	68.4507	14392674304	3	Miscanthus	0	e	0.403633	not
-122.5	68.4507	14392674304	4	Switchgrass	0	f	0.501394	not
-122.5	69.7183	5.37058e+09	1	Eucalypt	0	c	0.488905	not
-122.5	69.7183	5.37058e+09	2	Poplar&Willow	0	d	0.393666	not
-122.5	69.7183	5.37058e+09	3	Miscanthus	0	e	0.148508	not
-122.5	69.7183	5.37058e+09	4	Switchgrass	0	f	0.187043	not
-120	34.2254	5.89764e+09	1	Eucalypt	1	c	-0.0183863	not
-120	34.2254	5.89764e+09	2	Poplar&Willow	1	d	0.0323367	not
-120	34.2254	5.89764e+09	3	Miscanthus	1	e	0.0279821	not
-120	34.2254	5.89764e+09	4	Switchgrass	1	f	0.0419469	not
-120	35.493	2.83001e+10	1	Eucalypt	0	c	-0.0657501	not
-120	35.493	2.83001e+10	2	Poplar&Willow	0	d	-0.022286	not
-120	35.493	2.83001e+10	3	Miscanthus	0	e	0.120263	not
-120	35.493	2.83001e+10	4	Switchgrass	0	f	0.0917623	not
-120	36.7606	3.1255e+10	1	Eucalypt	0	c	-0.119837	not
-120	36.7606	3.1255e+10	2	Poplar&Willow	0	d	-0.0642108	not
-120	36.7606	3.1255e+10	3	Miscanthus	0	e	0.0339083	not
-120	36.7606	3.1255e+10	4	Switchgrass	0	f	0.0728332	not
-120	38.0282	30866253824	1	Eucalypt	0	c	-0.119381	not
-120	38.0282	30866253824	2	Poplar&Willow	0	d	0.081208	not
-120	38.0282	30866253824	3	Miscanthus	0	e	-0.055411	not
-120	38.0282	30866253824	4	Switchgrass	0	f	0.224828	not
-120	39.2958	30324678656	1	Eucalypt	0	c	-0.12825	not
-120	39.2958	30324678656	2	Poplar&Willow	0	d	0.110845	not
-120	39.2958	30324678656	3	Miscanthus	0	e	-0.0774058	not
-120	39.2958	30324678656	4	Switchgrass	0	f	0.1757	not
-120	40.5634	29768259584	1	Eucalypt	0	c	-0.111913	not
-120	40.5634	29768259584	2	Poplar&Willow	0	d	0.0562452	not
-120	40.5634	29768259584	3	Miscanthus	0	e	-0.0722493	not
-120	40.5634	29768259584	4	Switchgrass	0	f	0.117479	not
-120	41.831	29197271040	1	Eucalypt	0	c	-0.374185	not
-120	41.831	29197271040	2	Poplar&Willow	0	d	0.151034	not
-120	41.831	29197271040	3	Miscanthus	0	e	0.00269876	not
-120	41.831	29197271040	4	Switchgrass	0	f	0.091345	not
-120	43.0986	28611991552	1	Eucalypt	0	c	-0.21408	not
-120	43.0986	28611991552	2	Poplar&Willow	0	d	0.147294	not
-120	43.0986	28611991552	3	Miscanthus	0	e	0.034343	not
-120	43.0986	28611991552	4	Switchgrass	0	f	0.160209	not
-120	44.3662	28012707840	1	Eucalypt	0	c	-0.190022	not
-120	44.3662	28012707840	2	Poplar&Willow	0	d	0.230418	not
-120	44.3662	28012707840	3	Miscanthus	0	e	0.0129796	not
-120	44.3662	28012707840	4	Switchgrass	0	f	0.229362	not
-120	45.6338	27399712768	1	Eucalypt	0	c	-0.310975	not
-120	45.6338	27399712768	2	Poplar&Willow	0	d	0.160795	not
-120	45.6338	27399712768	3	Miscanthus	0	e	-0.0676074	not
-120	45.6338	27399712768	4	Switchgrass	0	f	0.178976	not
-120	46.9014	26773307392	1	Eucalypt	0	c	-0.311244	not
-120	46.9014	26773307392	2	Poplar&Willow	0	d	0.156209	not
-120	46.9014	26773307392	3	Miscanthus	0	e	-0.0139437	not
-120	46.9014	26773307392	4	Switchgrass	0	f	0.150393	not
-120	48.169	26133798912	1	Eucalypt	0	c	-0.387569	not
-120	48.169	26133798912	2	Poplar&Willow	0	d	-0.0382507	not
-120	48.169	26133798912	3	Miscanthus	0	e	-0.0420509	not
-120	48.169	26133798912	4	Switchgrass	0	f	-0.079362	not
-120	49.4366	25481498624	1	Eucalypt	0	c	-0.241725	not
-120	49.4366	25481498624	2	Poplar&Willow	0	d	0.131816	not
-120	49.4366	25481498624	3	Miscanthus	0	e	-0.0281507	not
-120	49.4366	25481498624	4	Switchgrass	0	f	0.0130852	not
-120	50.7042	24816726016	1	Eucalypt	0	c	-0.436995	not
-120	50.7042	24816726016	2	Poplar&Willow	0	d	0.0670522	not
-120	50.7042	24816726016	3	Miscanthus	0	e	-0.0545972	not
-120	50.7042	24816726016	4	Switchgrass	0	f	-0.176677	not
-120	51.9718	24139808768	1	Eucalypt	0	c	-0.252131	not
-120	51.9718	24139808768	2	Poplar&Willow	0	d	0.112885	not
-120	51.9718	24139808768	3	Miscanthus	0	e	-0.000315091	not
-120	51.9718	24139808768	4	Switchgrass	0	f	-0.150856	not
-120	53.2394	23451074560	1	Eucalypt	0	c	-0.388503	not
-120	53.2394	23451074560	2	Poplar&Willow	0	d	-0.150404	not
-120	53.2394	23451074560	3	Miscanthus	0	e	-0.152392	not
-120	53.2394	23451074560	4	Switchgrass	0	f	-0.385546	not
-120	54.507	22750863360	1	Eucalypt	0	c	-0.183549	not
-120	54.507	22750863360	2	Poplar&Willow	0	d	-0.0504678	not
-120	54.507	22750863360	3	Miscanthus	0	e	-0.36577	not
-120	54.507	22750863360	4	Switchgrass	0	f	-0.471299	not
-120	55.7746	22039517184	1	Eucalypt	0	c	0.0369116	not
-120	55.7746	22039517184	2	Poplar&Willow	0	d	0.1239	not
-120	55.7746	22039517184	3	Miscanthus	0	e	-0.563509	not
-120	55.7746	22039517184	4	Switchgrass	0	f	-0.549432	not
-120	57.0423	21317382144	1	Eucalypt	0	c	0.479456	not
-120	57.0423	21317382144	2	Poplar&Willow	0	d	0.425469	not
-120	57.0423	21317382144	3	Miscanthus	0	e	-0.331211	not
-120	57.0423	21317382144	4	Switchgrass	0	f	-0.278675	not
-120	58.3099	20584814592	1	Eucalypt	0	c	0.450779	not
-120	58.3099	20584814592	2	Poplar&Willow	0	d	0.44151	not
-120	58.3099	20584814592	3	Miscanthus	0	e	-0.521503	not
-120	58.3099	20584814592	4	Switchgrass	0	f	-0.231038	not
-120	59.5775	19842170880	1	Eucalypt	0	c	0.467071	not
-120	59.5775	19842170880	2	Poplar&Willow	0	d	0.318238	not
-120	59.5775	19842170880	3	Miscanthus	0	e	-0.432496	not
-120	59.5775	19842170880	4	Switchgrass	0	f	0.0528861	not
-120	60.8451	19089817600	1	Eucalypt	0	c	0.336224	not
-120	60.8451	19089817600	2	Poplar&Willow	0	d	0.268255	not
-120	60.8451	19089817600	3	Miscanthus	0	e	-0.472098	not
-120	60.8451	19089817600	4	Switchgrass	0	f	-0.0846177	not
-120	62.1127	18328119296	1	Eucalypt	0	c	0.269086	not
-120	62.1127	18328119296	2	Poplar&Willow	0	d	0.0370444	not
-120	62.1127	18328119296	3	Miscanthus	0	e	-0.484686	not
-120	62.1127	18328119296	4	Switchgrass	0	f	-0.134985	not
-120	63.3803	17557450752	1	Eucalypt	0	c	0.294787	not
-120	63.3803	17557450752	2	Poplar&Willow	0	d	-0.0527856	not
-120	63.3803	17557450752	3	Miscanthus	0	e	-0.548033	not
-120	63.3803	17557450752	4	Switchgrass	0	f	-0.129944	not
-120	64.6479	16778187776	1	Eucalypt	0	c	0.487461	not
-120	64.6479	16778187776	2	Poplar&Willow	0	d	0.264438	not
-120	64.6479	16778187776	3	Miscanthus	0	e	-0.403435	not
-120	64.6479	16778187776	4	Switchgrass	0	f	0.0470221	not
-120	65.9155	15990713344	1	Eucalypt	0	c	0.53579	not
-120	65.9155	15990713344	2	Poplar&Willow	0	d	0.403912	not
-120	65.9155	15990713344	3	Miscanthus	0	e	-0.116159	not
-120	65.9155	15990713344	4	Switchgrass	0	f	0.169924	not
-120	67.1831	15195412480	1	Eucalypt	0	c	0.478622	not
-120	67.1831	15195412480	2	Poplar&Willow	0	d	0.498498	not
-120	67.1831	15195412480	3	Miscanthus	0	e	-0.0456879	not
-120	67.1831	15195412480	4	Switchgrass	0	f	0.294152	not
-120	68.4507	14392674304	1	Eucalypt	0	c	0.757201	not
-120	68.4507	14392674304	2	Poplar&Willow	0	d	0.92427	not
-120	68.4507	14392674304	3	Miscanthus	0	e	0.601026	not
-120	68.4507	14392674304	4	Switchgrass	0	f	0.856744	not
-120	73.5211	1.07955e+10	1	Eucalypt	0	c	0.258104	not
-120	73.5211	1.07955e+10	2	Poplar&Willow	0	d	0.262837	not
-120	73.5211	1.07955e+10	3	Miscanthus	0	e	-0.144523	not
-120	73.5211	1.07955e+10	4	Switchgrass	0	f	0.252455	not
-120	76.0563	3.00577e+07	1	Eucalypt	0	c	-0.0474598	not
-120	76.0563	3.00577e+07	2	Poplar&Willow	0	d	-0.0392254	not
-120	76.0563	3.00577e+07	3	Miscanthus	0	e	-0.287051	not
-120	76.0563	3.00577e+07	4	Switchgrass	0	f	0.106245	not
-117.5	32.9577	1.44909e+10	1	Eucalypt	0	c	-0.225895	not
-117.5	32.9577	1.44909e+10	2	Poplar&Willow	0	d	-0.103955	not
-117.5	32.9577	1.44909e+10	3	Miscanthus	0	e	0.0345215	not
-117.5	32.9577	1.44909e+10	4	Switchgrass	0	f	0.0187401	not
-117.5	34.2254	2.99118e+10	1	Eucalypt	0	c	-0.322786	not
-117.5	34.2254	2.99118e+10	2	Poplar&Willow	0	d	-0.11034	not
-117.5	34.2254	2.99118e+10	3	Miscanthus	0	e	-0.0374504	not
-117.5	34.2254	2.99118e+10	4	Switchgrass	0	f	0.0431012	not
-117.5	35.493	31903827968	1	Eucalypt	0	c	-0.277802	not
-117.5	35.493	31903827968	2	Poplar&Willow	0	d	-0.0684219	not
-117.5	35.493	31903827968	3	Miscanthus	0	e	0.000360617	not
-117.5	35.493	31903827968	4	Switchgrass	0	f	0.0717962	not
-117.5	36.7606	31392722944	1	Eucalypt	0	c	-0.10125	not
-117.5	36.7606	31392722944	2	Poplar&Willow	0	d	-0.0450256	not
-117.5	36.7606	31392722944	3	Miscanthus	0	e	-0.0110354	not
-117.5	36.7606	31392722944	4	Switchgrass	0	f	0.191626	not
-117.5	38.0282	30866253824	1	Eucalypt	0	c	-0.271567	not
-117.5	38.0282	30866253824	2	Poplar&Willow	0	d	0.0572108	not
-117.5	38.0282	30866253824	3	Miscanthus	0	e	-0.00785599	not
-117.5	38.0282	30866253824	4	Switchgrass	0	f	0.154017	not
-117.5	39.2958	30324678656	1	Eucalypt	0	c	-0.267056	not
-117.5	39.2958	30324678656	2	Poplar&Willow	0	d	0.176764	not
-117.5	39.2958	30324678656	3	Miscanthus	0	e	0.0141368	not
-117.5	39.2958	30324678656	4	Switchgrass	0	f	0.133783	not
-117.5	40.5634	29768259584	1	Eucalypt	0	c	-0.131073	not
-117.5	40.5634	29768259584	2	Poplar&Willow	0	d	0.205886	not
-117.5	40.5634	29768259584	3	Miscanthus	0	e	-0.0411563	not
-117.5	40.5634	29768259584	4	Switchgrass	0	f	0.199264	not
-117.5	41.831	29197271040	1	Eucalypt	0	c	-0.354498	not
-117.5	41.831	29197271040	2	Poplar&Willow	0	d	0.199353	not
-117.5	41.831	29197271040	3	Miscanthus	0	e	0.034154	not
-117.5	41.831	29197271040	4	Switchgrass	0	f	0.17476	not
-117.5	43.0986	28611991552	1	Eucalypt	0	c	-0.311563	not
-117.5	43.0986	28611991552	2	Poplar&Willow	0	d	0.0750193	not
-117.5	43.0986	28611991552	3	Miscanthus	0	e	-0.058813	not
-117.5	43.0986	28611991552	4	Switchgrass	0	f	0.108356	not
-117.5	44.3662	28012707840	1	Eucalypt	0	c	-0.423328	not
-117.5	44.3662	28012707840	2	Poplar&Willow	0	d	0.0459249	not
-117.5	44.3662	28012707840	3	Miscanthus	0	e	0.0251221	not
-117.5	44.3662	28012707840	4	Switchgrass	0	f	0.182493	not
-117.5	45.6338	27399712768	1	Eucalypt	0	c	-0.457067	not
-117.5	45.6338	27399712768	2	Poplar&Willow	0	d	0.249374	not
-117.5	45.6338	27399712768	3	Miscanthus	0	e	-0.0579318	not
-117.5	45.6338	27399712768	4	Switchgrass	0	f	0.222664	not
-117.5	46.9014	26773307392	1	Eucalypt	0	c	-0.215936	not
-117.5	46.9014	26773307392	2	Poplar&Willow	0	d	0.280737	not
-117.5	46.9014	26773307392	3	Miscanthus	0	e	0.0281375	not
-117.5	46.9014	26773307392	4	Switchgrass	0	f	0.330552	not
-117.5	48.169	26133798912	1	Eucalypt	0	c	-0.431466	not
-117.5	48.169	26133798912	2	Poplar&Willow	0	d	0.049428	not
-117.5	48.169	26133798912	3	Miscanthus	0	e	-0.13317	not
-117.5	48.169	26133798912	4	Switchgrass	0	f	0.0670771	not
-117.5	49.4366	25481498624	1	Eucalypt	0	c	-0.243118	not
-117.5	49.4366	25481498624	2	Poplar&Willow	0	d	0.0495372	not
-117.5	49.4366	25481498624	3	Miscanthus	0	e	-0.190062	not
-117.5	49.4366	25481498624	4	Switchgrass	0	f	-0.00921682	not
-117.5	50.7042	24816726016	1	Eucalypt	0	c	-0.384575	not
-117.5	50.7042	24816726016	2	Poplar&Willow	0	d	-0.0768508	not
-117.5	50.7042	24816726016	3	Miscanthus	0	e	-0.292745	not
-117.5	50.7042	24816726016	4	Switchgrass	0	f	-0.159796	not
-117.5	51.9718	24139808768	1	Eucalypt	0	c	-0.428728	not
-117.5	51.9718	24139808768	2	Poplar&Willow	0	d	-0.277315	not
-117.5	51.9718	24139808768	3	Miscanthus	0	e	-0.262711	not
-117.5	51.9718	24139808768	4	Switchgrass	0	f	-0.3357	not
-117.5	53.2394	23451074560	1	Eucalypt	0	c	-0.419793	not
-117.5	53.2394	23451074560	2	Poplar&Willow	0	d	-0.241173	not
-117.5	53.2394	23451074560	3	Miscanthus	0	e	-0.504515	not
-117.5	53.2394	23451074560	4	Switchgrass	0	f	-0.575406	not
-117.5	54.507	22750863360	1	Eucalypt	0	c	-0.183923	not
-117.5	54.507	22750863360	2	Poplar&Willow	0	d	-0.00322441	not
-117.5	54.507	22750863360	3	Miscanthus	0	e	-0.499535	not
-117.5	54.507	22750863360	4	Switchgrass	0	f	-0.554351	not
-117.5	55.7746	22039517184	1	Eucalypt	0	c	-0.0894277	not
-117.5	55.7746	22039517184	2	Poplar&Willow	0	d	0.156628	not
-117.5	55.7746	22039517184	3	Miscanthus	0	e	-0.641089	not
-117.5	55.7746	22039517184	4	Switchgrass	0	f	-0.566123	not
-117.5	57.0423	21317382144	1	Eucalypt	0	c	0.252137	not
-117.5	57.0423	21317382144	2	Poplar&Willow	0	d	0.258293	not
-117.5	57.0423	21317382144	3	Miscanthus	0	e	-0.676407	not
-117.5	57.0423	21317382144	4	Switchgrass	0	f	-0.473277	not
-117.5	58.3099	20584814592	1	Eucalypt	0	c	0.332303	not
-117.5	58.3099	20584814592	2	Poplar&Willow	0	d	0.459474	not
-117.5	58.3099	20584814592	3	Miscanthus	0	e	-0.519716	not
-117.5	58.3099	20584814592	4	Switchgrass	0	f	-0.244735	not
-117.5	59.5775	19842170880	1	Eucalypt	0	c	0.272646	not
-117.5	59.5775	19842170880	2	Poplar&Willow	0	d	0.367244	not
-117.5	59.5775	19842170880	3	Miscanthus	0	e	-0.494762	not
-117.5	59.5775	19842170880	4	Switchgrass	0	f	-0.138606	not
-117.5	60.8451	19089817600	1	Eucalypt	0	c	0.0863884	not
-117.5	60.8451	19089817600	2	Poplar&Willow	0	d	0.0769989	not
-117.5	60.8451	19089817600	3	Miscanthus	0	e	-0.528887	not
-117.5	60.8451	19089817600	4	Switchgrass	0	f	-0.142477	not
-117.5	62.1127	18328119296	1	Eucalypt	0	c	0.160829	not
-117.5	62.1127	18328119296	2	Poplar&Willow	0	d	-0.0463023	not
-117.5	62.1127	18328119296	3	Miscanthus	0	e	-0.733436	not
-117.5	62.1127	18328119296	4	Switchgrass	0	f	-0.224231	not
-117.5	63.3803	17557450752	1	Eucalypt	0	c	0.171404	not
-117.5	63.3803	17557450752	2	Poplar&Willow	0	d	-0.188386	not
-117.5	63.3803	17557450752	3	Miscanthus	0	e	-0.799582	not
-117.5	63.3803	17557450752	4	Switchgrass	0	f	-0.283324	not
-117.5	64.6479	16778187776	1	Eucalypt	0	c	0.322699	not
-117.5	64.6479	16778187776	2	Poplar&Willow	0	d	0.244206	not
-117.5	64.6479	16778187776	3	Miscanthus	0	e	-0.460774	not
-117.5	64.6479	16778187776	4	Switchgrass	0	f	-0.0219173	not
-117.5	65.9155	15990713344	1	Eucalypt	0	c	0.417979	not
-117.5	65.9155	15990713344	2	Poplar&Willow	0	d	0.495265	not
-117.5	65.9155	15990713344	3	Miscanthus	0	e	-0.204259	not
-117.5	65.9155	15990713344	4	Switchgrass	0	f	0.213371	not
-117.5	67.1831	15195412480	1	Eucalypt	0	c	0.382867	not
-117.5	67.1831	15195412480	2	Poplar&Willow	0	d	0.54929	not
-117.5	67.1831	15195412480	3	Miscanthus	0	e	0.00730897	not
-117.5	67.1831	15195412480	4	Switchgrass	0	f	0.351938	not
-117.5	68.4507	1.32335e+10	1	Eucalypt	0	c	0.658892	not
-117.5	68.4507	1.32335e+10	2	Poplar&Willow	0	d	0.562238	not
-117.5	68.4507	1.32335e+10	3	Miscanthus	0	e	0.357497	not
-117.5	68.4507	1.32335e+10	4	Switchgrass	0	f	0.529213	not
-117.5	70.9859	4.51425e+09	1	Eucalypt	0	c	0.0523682	not
-117.5	70.9859	4.51425e+09	2	Poplar&Willow	0	d	0.121683	not
-117.5	70.9859	4.51425e+09	3	Miscanthus	0	e	-0.000716155	not
-117.5	70.9859	4.51425e+09	4	Switchgrass	0	f	0.23655	not
-117.5	72.2535	1.12676e+10	1	Eucalypt	0	c	0.242918	not
-117.5	72.2535	1.12676e+10	2	Poplar&Willow	0	d	0.191038	not
-117.5	72.2535	1.12676e+10	3	Miscanthus	0	e	-0.233639	not
-117.5	72.2535	1.12676e+10	4	Switchgrass	0	f	0.312667	not
-117.5	73.5211	1.0413e+10	1	Eucalypt	0	c	0.230242	not
-117.5	73.5211	1.0413e+10	2	Poplar&Willow	0	d	0.261009	not
-117.5	73.5211	1.0413e+10	3	Miscanthus	0	e	-0.182858	not
-117.5	73.5211	1.0413e+10	4	Switchgrass	0	f	0.332346	not
-117.5	77.3239	4.58475e+09	1	Eucalypt	0	c	-0.211964	not
-117.5	77.3239	4.58475e+09	2	Poplar&Willow	0	d	-0.135994	not
-117.5	77.3239	4.58475e+09	3	Miscanthus	0	e	-0.427688	not
-117.5	77.3239	4.58475e+09	4	Switchgrass	0	f	0.119519	not
-115	30.4225	2.92546e+10	1	Eucalypt	0	c	-0.344477	not
-115	30.4225	2.92546e+10	2	Poplar&Willow	0	d	-0.192762	not
-115	30.4225	2.92546e+10	3	Miscanthus	0	e	0.132838	not
-115	30.4225	2.92546e+10	4	Switchgrass	0	f	-0.246843	not
-115	31.6901	3.20495e+10	1	Eucalypt	0	c	-0.448711	not
-115	31.6901	3.20495e+10	2	Poplar&Willow	0	d	-0.275173	not
-115	31.6901	3.20495e+10	3	Miscanthus	0	e	0.258867	not
-115	31.6901	3.20495e+10	4	Switchgrass	0	f	-0.000242361	not
-115	32.9577	32878948352	1	Eucalypt	0	c	-0.423716	yes
-115	32.9577	32878948352	2	Poplar&Willow	0	d	-0.153312	not
-115	32.9577	32878948352	3	Miscanthus	0	e	0.0473633	not
-115	32.9577	32878948352	4	Switchgrass	0	f	0.084859	not
-115	34.2254	32399316992	1	Eucalypt	0	c	-0.37986	not
-115	34.2254	32399316992	2	Poplar&Willow	0	d	-0.119108	not
-115	34.2254	32399316992	3	Miscanthus	0	e	-0.0584864	not
-115	34.2254	32399316992	4	Switchgrass	0	f	0.0919472	not
-115	35.493	31903827968	1	Eucalypt	0	c	-0.338825	not
-115	35.493	31903827968	2	Poplar&Willow	0	d	-0.133275	not
-115	35.493	31903827968	3	Miscanthus	0	e	-0.104275	not
-115	35.493	31903827968	4	Switchgrass	0	f	-0.0193555	not
-115	36.7606	31392722944	1	Eucalypt	0	c	-0.155358	not
-115	36.7606	31392722944	2	Poplar&Willow	0	d	0.0303375	not
-115	36.7606	31392722944	3	Miscanthus	0	e	-0.0181643	not
-115	36.7606	31392722944	4	Switchgrass	0	f	0.16874	not
-115	38.0282	30866253824	1	Eucalypt	0	c	-0.0749881	not
-115	38.0282	30866253824	2	Poplar&Willow	0	d	0.241264	not
-115	38.0282	30866253824	3	Miscanthus	0	e	0.0256452	not
-115	38.0282	30866253824	4	Switchgrass	0	f	0.265528	not
-115	39.2958	30324678656	1	Eucalypt	0	c	-0.325421	not
-115	39.2958	30324678656	2	Poplar&Willow	0	d	0.192349	not
-115	39.2958	30324678656	3	Miscanthus	0	e	-0.0253909	not
-115	39.2958	30324678656	4	Switchgrass	0	f	0.19044	not
-115	40.5634	29768259584	1	Eucalypt	0	c	-0.290043	not
-115	40.5634	29768259584	2	Poplar&Willow	0	d	0.105608	not
-115	40.5634	29768259584	3	Miscanthus	0	e	-0.0921562	not
-115	40.5634	29768259584	4	Switchgrass	0	f	0.101749	not
-115	41.831	29197271040	1	Eucalypt	0	c	-0.329184	not
-115	41.831	29197271040	2	Poplar&Willow	0	d	0.0935725	not
-115	41.831	29197271040	3	Miscanthus	0	e	-0.015465	not
-115	41.831	29197271040	4	Switchgrass	0	f	0.0541089	not
-115	43.0986	28611991552	1	Eucalypt	0	c	-0.16091	not
-115	43.0986	28611991552	2	Poplar&Willow	0	d	0.100786	not
-115	43.0986	28611991552	3	Miscanthus	0	e	0.0586637	not
-115	43.0986	28611991552	4	Switchgrass	0	f	0.090461	not
-115	44.3662	28012707840	1	Eucalypt	0	c	-0.208389	not
-115	44.3662	28012707840	2	Poplar&Willow	0	d	-0.0471644	not
-115	44.3662	28012707840	3	Miscanthus	0	e	-0.135176	not
-115	44.3662	28012707840	4	Switchgrass	0	f	0.0323909	not
-115	45.6338	27399712768	1	Eucalypt	0	c	-0.31963	not
-115	45.6338	27399712768	2	Poplar&Willow	0	d	0.0267759	not
-115	45.6338	27399712768	3	Miscanthus	0	e	-0.119319	not
-115	45.6338	27399712768	4	Switchgrass	0	f	0.147549	not
-115	46.9014	26773307392	1	Eucalypt	0	c	-0.421674	not
-115	46.9014	26773307392	2	Poplar&Willow	0	d	0.181189	not
-115	46.9014	26773307392	3	Miscanthus	0	e	-0.0855988	not
-115	46.9014	26773307392	4	Switchgrass	0	f	0.12161	not
-115	48.169	26133798912	1	Eucalypt	0	c	-0.404305	not
-115	48.169	26133798912	2	Poplar&Willow	0	d	0.0901934	not
-115	48.169	26133798912	3	Miscanthus	0	e	-0.21	not
-115	48.169	26133798912	4	Switchgrass	0	f	0.0616707	not
-115	49.4366	25481498624	1	Eucalypt	0	c	-0.427108	not
-115	49.4366	25481498624	2	Poplar&Willow	0	d	-0.019159	not
-115	49.4366	25481498624	3	Miscanthus	0	e	-0.439889	not
-115	49.4366	25481498624	4	Switchgrass	0	f	-0.189261	not
-115	50.7042	24816726016	1	Eucalypt	0	c	-0.549174	not
-115	50.7042	24816726016	2	Poplar&Willow	0	d	-0.0872378	not
-115	50.7042	24816726016	3	Miscanthus	0	e	-0.597653	yes
-115	50.7042	24816726016	4	Switchgrass	0	f	-0.277119	not
-115	51.9718	24139808768	1	Eucalypt	0	c	-0.466361	not
-115	51.9718	24139808768	2	Poplar&Willow	0	d	-0.236589	not
-115	51.9718	24139808768	3	Miscanthus	0	e	-0.633536	not
-115	51.9718	24139808768	4	Switchgrass	0	f	-0.464319	not
-115	53.2394	23451074560	1	Eucalypt	0	c	-0.2067	not
-115	53.2394	23451074560	2	Poplar&Willow	0	d	-0.0564126	not
-115	53.2394	23451074560	3	Miscanthus	0	e	-0.632888	not
-115	53.2394	23451074560	4	Switchgrass	0	f	-0.472661	not
-115	54.507	22750863360	1	Eucalypt	0	c	-0.265691	not
-115	54.507	22750863360	2	Poplar&Willow	0	d	-0.113944	not
-115	54.507	22750863360	3	Miscanthus	0	e	-0.641852	not
-115	54.507	22750863360	4	Switchgrass	0	f	-0.679852	not
-115	55.7746	22039517184	1	Eucalypt	0	c	-0.100274	not
-115	55.7746	22039517184	2	Poplar&Willow	0	d	0.12406	not
-115	55.7746	22039517184	3	Miscanthus	0	e	-0.55899	not
-115	55.7746	22039517184	4	Switchgrass	0	f	-0.532865	not
-115	57.0423	21317382144	1	Eucalypt	0	c	0.220401	not
-115	57.0423	21317382144	2	Poplar&Willow	0	d	0.283001	not
-115	57.0423	21317382144	3	Miscanthus	0	e	-0.512234	not
-115	57.0423	21317382144	4	Switchgrass	0	f	-0.387639	not
-115	58.3099	20584814592	1	Eucalypt	0	c	0.170087	not
-115	58.3099	20584814592	2	Poplar&Willow	0	d	0.26486	not
-115	58.3099	20584814592	3	Miscanthus	0	e	-0.562629	not
-115	58.3099	20584814592	4	Switchgrass	0	f	-0.36134	not
-115	59.5775	19842170880	1	Eucalypt	0	c	0.201885	not
-115	59.5775	19842170880	2	Poplar&Willow	0	d	0.298937	not
-115	59.5775	19842170880	3	Miscanthus	0	e	-0.504964	not
-115	59.5775	19842170880	4	Switchgrass	0	f	-0.179868	not
-115	60.8451	19089817600	1	Eucalypt	0	c	0.0578747	not
-115	60.8451	19089817600	2	Poplar&Willow	0	d	0.0445358	not
-115	60.8451	19089817600	3	Miscanthus	0	e	-0.58025	not
-115	60.8451	19089817600	4	Switchgrass	0	f	-0.229917	not
-115	62.1127	18328119296	1	Eucalypt	0	c	-0.0201542	not
-115	62.1127	18328119296	2	Poplar&Willow	0	d	-0.0817023	not
-115	62.1127	18328119296	3	Miscanthus	0	e	-0.742001	not
-115	62.1127	18328119296	4	Switchgrass	0	f	-0.459222	not
-115	63.3803	17557450752	1	Eucalypt	0	c	-0.00051054	not
-115	63.3803	17557450752	2	Poplar&Willow	0	d	-0.0141994	not
-115	63.3803	17557450752	3	Miscanthus	0	e	-0.662284	not
-115	63.3803	17557450752	4	Switchgrass	0	f	-0.411003	not
-115	64.6479	16778187776	1	Eucalypt	0	c	0.161097	not
-115	64.6479	16778187776	2	Poplar&Willow	0	d	0.300248	not
-115	64.6479	16778187776	3	Miscanthus	0	e	-0.411764	not
-115	64.6479	16778187776	4	Switchgrass	0	f	-0.137073	not
-115	65.9155	15990713344	1	Eucalypt	0	c	0.320057	not
-115	65.9155	15990713344	2	Poplar&Willow	0	d	0.510705	not
-115	65.9155	15990713344	3	Miscanthus	0	e	-0.173286	not
-115	65.9155	15990713344	4	Switchgrass	0	f	0.14442	not
-115	67.1831	15195412480	1	Eucalypt	0	c	0.404764	not
-115	67.1831	15195412480	2	Poplar&Willow	0	d	0.584777	not
-115	67.1831	15195412480	3	Miscanthus	0	e	0.040073	not
-115	67.1831	15195412480	4	Switchgrass	0	f	0.404452	not
-115	68.4507	1.43007e+10	1	Eucalypt	0	c	0.600482	not
-115	68.4507	1.43007e+10	2	Poplar&Willow	0	d	0.542672	not
-115	68.4507	1.43007e+10	3	Miscanthus	0	e	0.359107	not
-115	68.4507	1.43007e+10	4	Switchgrass	0	f	0.524167	not
-115	72.2535	11943782400	1	Eucalypt	0	c	0.281721	not
-115	72.2535	11943782400	2	Poplar&Willow	0	d	0.282877	not
-115	72.2535	11943782400	3	Miscanthus	0	e	-0.137521	not
-115	72.2535	11943782400	4	Switchgrass	0	f	0.408582	not
-115	76.0563	3.95822e+09	1	Eucalypt	0	c	0.0144999	not
-115	76.0563	3.95822e+09	2	Poplar&Willow	0	d	-0.0461807	not
-115	76.0563	3.95822e+09	3	Miscanthus	0	e	-0.255482	not
-115	76.0563	3.95822e+09	4	Switchgrass	0	f	0.274617	not
-112.5	26.6197	1.92407e+10	1	Eucalypt	0	c	-0.177437	not
-112.5	26.6197	1.92407e+10	2	Poplar&Willow	0	d	-0.068412	not
-112.5	26.6197	1.92407e+10	3	Miscanthus	0	e	-0.0724106	not
-112.5	26.6197	1.92407e+10	4	Switchgrass	0	f	0.0034022	not
-112.5	27.8873	3.39559e+10	1	Eucalypt	0	c	-0.292693	not
-112.5	27.8873	3.39559e+10	2	Poplar&Willow	0	d	-0.0386396	not
-112.5	27.8873	3.39559e+10	3	Miscanthus	0	e	-0.0354805	not
-112.5	27.8873	3.39559e+10	4	Switchgrass	0	f	0.0768865	not
-112.5	30.4225	33789706240	1	Eucalypt	0	c	-0.430427	not
-112.5	30.4225	33789706240	2	Poplar&Willow	0	d	-0.503508	yes
-112.5	30.4225	33789706240	3	Miscanthus	0	e	-0.0277471	not
-112.5	30.4225	33789706240	4	Switchgrass	0	f	0.00427398	not
-112.5	31.6901	33342486528	1	Eucalypt	0	c	-0.386482	not
-112.5	31.6901	33342486528	2	Poplar&Willow	0	d	-0.373699	not
-112.5	31.6901	33342486528	3	Miscanthus	0	e	-0.112159	not
-112.5	31.6901	33342486528	4	Switchgrass	0	f	0.0636727	not
-112.5	32.9577	32878948352	1	Eucalypt	0	c	-0.299965	not
-112.5	32.9577	32878948352	2	Poplar&Willow	0	d	-0.276346	not
-112.5	32.9577	32878948352	3	Miscanthus	0	e	-0.0111486	not
-112.5	32.9577	32878948352	4	Switchgrass	0	f	0.031191	not
-112.5	34.2254	32399316992	1	Eucalypt	0	c	-0.433757	not
-112.5	34.2254	32399316992	2	Poplar&Willow	0	d	-0.376626	not
-112.5	34.2254	32399316992	3	Miscanthus	0	e	-0.170067	not
-112.5	34.2254	32399316992	4	Switchgrass	0	f	0.0233182	not
-112.5	35.493	31903827968	1	Eucalypt	0	c	-0.317917	not
-112.5	35.493	31903827968	2	Poplar&Willow	0	d	-0.328161	not
-112.5	35.493	31903827968	3	Miscanthus	0	e	-0.158647	not
-112.5	35.493	31903827968	4	Switchgrass	0	f	0.0821671	not
-112.5	36.7606	31392722944	1	Eucalypt	0	c	-0.301984	not
-112.5	36.7606	31392722944	2	Poplar&Willow	0	d	-0.191559	not
-112.5	36.7606	31392722944	3	Miscanthus	0	e	-0.188881	not
-112.5	36.7606	31392722944	4	Switchgrass	0	f	-0.044368	not
-112.5	38.0282	30866253824	1	Eucalypt	0	c	-0.373772	not
-112.5	38.0282	30866253824	2	Poplar&Willow	0	d	0.0667198	not
-112.5	38.0282	30866253824	3	Miscanthus	0	e	-0.129635	not
-112.5	38.0282	30866253824	4	Switchgrass	0	f	0.123599	not
-112.5	39.2958	30324678656	1	Eucalypt	0	c	-0.297953	not
-112.5	39.2958	30324678656	2	Poplar&Willow	0	d	0.0349386	not
-112.5	39.2958	30324678656	3	Miscanthus	0	e	-0.162055	not
-112.5	39.2958	30324678656	4	Switchgrass	0	f	0.115873	not
-112.5	40.5634	29768259584	1	Eucalypt	0	c	-0.265309	not
-112.5	40.5634	29768259584	2	Poplar&Willow	0	d	0.0127566	not
-112.5	40.5634	29768259584	3	Miscanthus	0	e	-0.0819575	not
-112.5	40.5634	29768259584	4	Switchgrass	0	f	0.117403	not
-112.5	41.831	29197271040	1	Eucalypt	0	c	-0.492855	not
-112.5	41.831	29197271040	2	Poplar&Willow	0	d	-0.238561	not
-112.5	41.831	29197271040	3	Miscanthus	0	e	-0.244477	not
-112.5	41.831	29197271040	4	Switchgrass	0	f	0.00138296	not
-112.5	43.0986	28611991552	1	Eucalypt	0	c	-0.400585	not
-112.5	43.0986	28611991552	2	Poplar&Willow	0	d	-0.325918	not
-112.5	43.0986	28611991552	3	Miscanthus	0	e	-0.2638	not
-112.5	43.0986	28611991552	4	Switchgrass	0	f	-0.145461	not
-112.5	44.3662	28012707840	1	Eucalypt	0	c	-0.271093	not
-112.5	44.3662	28012707840	2	Poplar&Willow	0	d	-0.202946	not
-112.5	44.3662	28012707840	3	Miscanthus	0	e	-0.292424	not
-112.5	44.3662	28012707840	4	Switchgrass	0	f	0.0763026	not
-112.5	45.6338	27399712768	1	Eucalypt	0	c	-0.426837	not
-112.5	45.6338	27399712768	2	Poplar&Willow	0	d	-0.129513	not
-112.5	45.6338	27399712768	3	Miscanthus	0	e	-0.202086	not
-112.5	45.6338	27399712768	4	Switchgrass	0	f	0.032061	not
-112.5	46.9014	26773307392	1	Eucalypt	0	c	-0.390006	not
-112.5	46.9014	26773307392	2	Poplar&Willow	0	d	-0.0701396	not
-112.5	46.9014	26773307392	3	Miscanthus	0	e	-0.214989	not
-112.5	46.9014	26773307392	4	Switchgrass	0	f	0.0214633	not
-112.5	48.169	26133798912	1	Eucalypt	0	c	-0.504369	not
-112.5	48.169	26133798912	2	Poplar&Willow	0	d	-0.269152	not
-112.5	48.169	26133798912	3	Miscanthus	0	e	-0.416034	not
-112.5	48.169	26133798912	4	Switchgrass	0	f	-0.0272836	not
-112.5	49.4366	25481498624	1	Eucalypt	0	c	-0.329323	not
-112.5	49.4366	25481498624	2	Poplar&Willow	0	d	-0.264591	not
-112.5	49.4366	25481498624	3	Miscanthus	0	e	-0.512791	not
-112.5	49.4366	25481498624	4	Switchgrass	0	f	-0.149982	not
-112.5	50.7042	24816726016	1	Eucalypt	0	c	-0.149994	not
-112.5	50.7042	24816726016	2	Poplar&Willow	0	d	-0.216294	not
-112.5	50.7042	24816726016	3	Miscanthus	0	e	-0.707608	not
-112.5	50.7042	24816726016	4	Switchgrass	0	f	-0.306647	not
-112.5	51.9718	24139808768	1	Eucalypt	0	c	-0.261693	not
-112.5	51.9718	24139808768	2	Poplar&Willow	0	d	-0.189729	not
-112.5	51.9718	24139808768	3	Miscanthus	0	e	-0.795512	yes
-112.5	51.9718	24139808768	4	Switchgrass	0	f	-0.574415	not
-112.5	53.2394	23451074560	1	Eucalypt	0	c	-0.275441	not
-112.5	53.2394	23451074560	2	Poplar&Willow	0	d	-0.212741	not
-112.5	53.2394	23451074560	3	Miscanthus	0	e	-0.782927	not
-112.5	53.2394	23451074560	4	Switchgrass	0	f	-0.660189	not
-112.5	54.507	22750863360	1	Eucalypt	0	c	-0.16634	not
-112.5	54.507	22750863360	2	Poplar&Willow	0	d	-0.0697636	not
-112.5	54.507	22750863360	3	Miscanthus	0	e	-0.569221	not
-112.5	54.507	22750863360	4	Switchgrass	0	f	-0.657251	not
-112.5	55.7746	22039517184	1	Eucalypt	0	c	-0.0424258	not
-112.5	55.7746	22039517184	2	Poplar&Willow	0	d	0.0835773	not
-112.5	55.7746	22039517184	3	Miscanthus	0	e	-0.521819	not
-112.5	55.7746	22039517184	4	Switchgrass	0	f	-0.505959	not
-112.5	57.0423	21317382144	1	Eucalypt	0	c	0.258832	not
-112.5	57.0423	21317382144	2	Poplar&Willow	0	d	0.243546	not
-112.5	57.0423	21317382144	3	Miscanthus	0	e	-0.438052	not
-112.5	57.0423	21317382144	4	Switchgrass	0	f	-0.421645	not
-112.5	58.3099	20584814592	1	Eucalypt	0	c	0.116439	not
-112.5	58.3099	20584814592	2	Poplar&Willow	0	d	0.170122	not
-112.5	58.3099	20584814592	3	Miscanthus	0	e	-0.477155	not
-112.5	58.3099	20584814592	4	Switchgrass	0	f	-0.323604	not
-112.5	59.5775	19842170880	1	Eucalypt	0	c	-0.0104888	not
-112.5	59.5775	19842170880	2	Poplar&Willow	0	d	0.162335	not
-112.5	59.5775	19842170880	3	Miscanthus	0	e	-0.550541	not
-112.5	59.5775	19842170880	4	Switchgrass	0	f	-0.292259	not
-112.5	60.8451	19089817600	1	Eucalypt	0	c	0.00561945	not
-112.5	60.8451	19089817600	2	Poplar&Willow	0	d	-0.0346697	not
-112.5	60.8451	19089817600	3	Miscanthus	0	e	-0.487781	not
-112.5	60.8451	19089817600	4	Switchgrass	0	f	-0.249258	not
-112.5	62.1127	18328119296	1	Eucalypt	0	c	-0.012706	not
-112.5	62.1127	18328119296	2	Poplar&Willow	0	d	-0.0576435	not
-112.5	62.1127	18328119296	3	Miscanthus	0	e	-0.548259	not
-112.5	62.1127	18328119296	4	Switchgrass	0	f	-0.405528	not
-112.5	63.3803	17557450752	1	Eucalypt	0	c	-0.0345824	not
-112.5	63.3803	17557450752	2	Poplar&Willow	0	d	-0.0214717	not
-112.5	63.3803	17557450752	3	Miscanthus	0	e	-0.606446	not
-112.5	63.3803	17557450752	4	Switchgrass	0	f	-0.447171	not
-112.5	64.6479	16778187776	1	Eucalypt	0	c	0.0516593	not
-112.5	64.6479	16778187776	2	Poplar&Willow	0	d	0.260041	not
-112.5	64.6479	16778187776	3	Miscanthus	0	e	-0.376009	not
-112.5	64.6479	16778187776	4	Switchgrass	0	f	-0.142716	not
-112.5	65.9155	15990713344	1	Eucalypt	0	c	0.253658	not
-112.5	65.9155	15990713344	2	Poplar&Willow	0	d	0.467378	not
-112.5	65.9155	15990713344	3	Miscanthus	0	e	-0.205735	not
-112.5	65.9155	15990713344	4	Switchgrass	0	f	0.124315	not
-112.5	67.1831	15195412480	1	Eucalypt	0	c	0.39062	not
-112.5	67.1831	15195412480	2	Poplar&Willow	0	d	0.590954	not
-112.5	67.1831	15195412480	3	Miscanthus	0	e	0.0108767	not
-112.5	67.1831	15195412480	4	Switchgrass	0	f	0.367288	not
-112.5	69.7183	13582892032	1	Eucalypt	0	c	0.431963	not
-112.5	69.7183	13582892032	2	Poplar&Willow	0	d	0.322352	not
-112.5	69.7183	13582892032	3	Miscanthus	0	e	0.381841	not
-112.5	69.7183	13582892032	4	Switchgrass	0	f	0.455222	not
-112.5	70.9859	12766460928	1	Eucalypt	0	c	0.40177	not
-112.5	70.9859	12766460928	2	Poplar&Willow	0	d	0.299722	not
-112.5	70.9859	12766460928	3	Miscanthus	0	e	0.0267129	not
-112.5	70.9859	12766460928	4	Switchgrass	0	f	0.532111	not
-112.5	72.2535	1.07031e+10	1	Eucalypt	0	c	0.284829	not
-112.5	72.2535	1.07031e+10	2	Poplar&Willow	0	d	0.255883	not
-112.5	72.2535	1.07031e+10	3	Miscanthus	0	e	-0.11145	not
-112.5	72.2535	1.07031e+10	4	Switchgrass	0	f	0.439303	not
-112.5	74.7887	9.64799e+09	1	Eucalypt	0	c	0.138766	not
-112.5	74.7887	9.64799e+09	2	Poplar&Willow	0	d	0.065187	not
-112.5	74.7887	9.64799e+09	3	Miscanthus	0	e	-0.20284	not
-112.5	74.7887	9.64799e+09	4	Switchgrass	0	f	0.412937	not
-110	24.0845	1.03043e+10	1	Eucalypt	0	c	-0.041261	not
-110	24.0845	1.03043e+10	2	Poplar&Willow	0	d	-0.0428228	not
-110	24.0845	1.03043e+10	3	Miscanthus	0	e	0.0407094	not
-110	24.0845	1.03043e+10	4	Switchgrass	0	f	0.0738775	not
-110	27.8873	34634317824	1	Eucalypt	0	c	-0.267818	not
-110	27.8873	34634317824	2	Poplar&Willow	0	d	-0.0769025	not
-110	27.8873	34634317824	3	Miscanthus	0	e	-0.13971	not
-110	27.8873	34634317824	4	Switchgrass	0	f	-0.152855	not
-110	29.1549	34220388352	1	Eucalypt	0	c	-0.375868	not
-110	29.1549	34220388352	2	Poplar&Willow	0	d	-0.136266	not
-110	29.1549	34220388352	3	Miscanthus	0	e	-0.222794	not
-110	29.1549	34220388352	4	Switchgrass	0	f	-0.135509	not
-110	30.4225	33789706240	1	Eucalypt	0	c	-0.448687	yes
-110	30.4225	33789706240	2	Poplar&Willow	0	d	-0.109978	not
-110	30.4225	33789706240	3	Miscanthus	0	e	-0.207749	not
-110	30.4225	33789706240	4	Switchgrass	0	f	-0.0702772	not
-110	31.6901	33342486528	1	Eucalypt	0	c	-0.484961	yes
-110	31.6901	33342486528	2	Poplar&Willow	0	d	-0.171117	not
-110	31.6901	33342486528	3	Miscanthus	0	e	-0.147542	not
-110	31.6901	33342486528	4	Switchgrass	0	f	-0.0859861	not
-110	32.9577	32878948352	1	Eucalypt	0	c	-0.424054	yes
-110	32.9577	32878948352	2	Poplar&Willow	0	d	-0.17678	not
-110	32.9577	32878948352	3	Miscanthus	0	e	-0.0309095	not
-110	32.9577	32878948352	4	Switchgrass	0	f	-0.0361621	not
-110	34.2254	32399316992	1	Eucalypt	0	c	-0.286364	not
-110	34.2254	32399316992	2	Poplar&Willow	0	d	-0.0362841	not
-110	34.2254	32399316992	3	Miscanthus	0	e	0.170791	not
-110	34.2254	32399316992	4	Switchgrass	0	f	0.161081	not
-110	35.493	31903827968	1	Eucalypt	0	c	-0.169008	not
-110	35.493	31903827968	2	Poplar&Willow	0	d	-0.0978302	not
-110	35.493	31903827968	3	Miscanthus	0	e	0.0125275	not
-110	35.493	31903827968	4	Switchgrass	0	f	0.0614377	not
-110	36.7606	31392722944	1	Eucalypt	0	c	-0.162634	not
-110	36.7606	31392722944	2	Poplar&Willow	0	d	-0.0270744	not
-110	36.7606	31392722944	3	Miscanthus	0	e	-0.134882	not
-110	36.7606	31392722944	4	Switchgrass	0	f	0.100786	not
-110	38.0282	30866253824	1	Eucalypt	0	c	-0.0241043	not
-110	38.0282	30866253824	2	Poplar&Willow	0	d	0.18318	not
-110	38.0282	30866253824	3	Miscanthus	0	e	-0.161108	not
-110	38.0282	30866253824	4	Switchgrass	0	f	0.157545	not
-110	39.2958	30324678656	1	Eucalypt	0	c	-0.11901	not
-110	39.2958	30324678656	2	Poplar&Willow	0	d	0.194383	not
-110	39.2958	30324678656	3	Miscanthus	0	e	-0.302624	not
-110	39.2958	30324678656	4	Switchgrass	0	f	0.129243	not
-110	40.5634	29768259584	1	Eucalypt	0	c	-0.271434	not
-110	40.5634	29768259584	2	Poplar&Willow	0	d	0.0920293	not
-110	40.5634	29768259584	3	Miscanthus	0	e	-0.29332	not
-110	40.5634	29768259584	4	Switchgrass	0	f	-0.0983164	not
-110	41.831	29197271040	1	Eucalypt	0	c	-0.325986	not
-110	41.831	29197271040	2	Poplar&Willow	0	d	-0.0115888	not
-110	41.831	29197271040	3	Miscanthus	0	e	-0.409123	not
-110	41.831	29197271040	4	Switchgrass	0	f	-0.193582	not
-110	43.0986	28611991552	1	Eucalypt	0	c	-0.319629	not
-110	43.0986	28611991552	2	Poplar&Willow	0	d	-0.229683	not
-110	43.0986	28611991552	3	Miscanthus	0	e	-0.428771	not
-110	43.0986	28611991552	4	Switchgrass	0	f	-0.081442	not
-110	44.3662	28012707840	1	Eucalypt	0	c	-0.223656	not
-110	44.3662	28012707840	2	Poplar&Willow	0	d	-0.225597	not
-110	44.3662	28012707840	3	Miscanthus	0	e	-0.277033	not
-110	44.3662	28012707840	4	Switchgrass	0	f	-0.0890317	not
-110	45.6338	27399712768	1	Eucalypt	0	c	-0.454657	not
-110	45.6338	27399712768	2	Poplar&Willow	0	d	-0.318522	not
-110	45.6338	27399712768	3	Miscanthus	0	e	-0.331778	not
-110	45.6338	27399712768	4	Switchgrass	0	f	-0.116584	not
-110	46.9014	26773307392	1	Eucalypt	0	c	-0.622892	not
-110	46.9014	26773307392	2	Poplar&Willow	0	d	-0.359402	not
-110	46.9014	26773307392	3	Miscanthus	0	e	-0.4123	not
-110	46.9014	26773307392	4	Switchgrass	0	f	-0.174292	not
-110	48.169	26133798912	1	Eucalypt	0	c	-0.370201	not
-110	48.169	26133798912	2	Poplar&Willow	0	d	-0.377682	not
-110	48.169	26133798912	3	Miscanthus	0	e	-0.519549	not
-110	48.169	26133798912	4	Switchgrass	0	f	-0.137209	not
-110	49.4366	25481498624	1	Eucalypt	0	c	-0.483687	not
-110	49.4366	25481498624	2	Poplar&Willow	0	d	-0.349472	not
-110	49.4366	25481498624	3	Miscanthus	0	e	-0.563385	not
-110	49.4366	25481498624	4	Switchgrass	0	f	-0.391231	not
-110	50.7042	24816726016	1	Eucalypt	0	c	-0.236987	not
-110	50.7042	24816726016	2	Poplar&Willow	0	d	-0.304187	not
-110	50.7042	24816726016	3	Miscanthus	0	e	-0.724192	not
-110	50.7042	24816726016	4	Switchgrass	0	f	-0.488734	not
-110	51.9718	24139808768	1	Eucalypt	0	c	-0.228571	not
-110	51.9718	24139808768	2	Poplar&Willow	0	d	-0.206637	not
-110	51.9718	24139808768	3	Miscanthus	0	e	-0.791102	not
-110	51.9718	24139808768	4	Switchgrass	0	f	-0.639326	not
-110	53.2394	23451074560	1	Eucalypt	0	c	-0.312673	not
-110	53.2394	23451074560	2	Poplar&Willow	0	d	-0.14859	not
-110	53.2394	23451074560	3	Miscanthus	0	e	-0.702472	not
-110	53.2394	23451074560	4	Switchgrass	0	f	-0.664976	not
-110	54.507	22750863360	1	Eucalypt	0	c	-0.105635	not
-110	54.507	22750863360	2	Poplar&Willow	0	d	-0.0504805	not
-110	54.507	22750863360	3	Miscanthus	0	e	-0.675515	not
-110	54.507	22750863360	4	Switchgrass	0	f	-0.577678	not
-110	55.7746	22039517184	1	Eucalypt	0	c	-0.0410406	not
-110	55.7746	22039517184	2	Poplar&Willow	0	d	-0.10635	not
-110	55.7746	22039517184	3	Miscanthus	0	e	-0.566986	not
-110	55.7746	22039517184	4	Switchgrass	0	f	-0.628867	not
-110	57.0423	21317382144	1	Eucalypt	0	c	0.0319393	not
-110	57.0423	21317382144	2	Poplar&Willow	0	d	0.0481771	not
-110	57.0423	21317382144	3	Miscanthus	0	e	-0.478946	not
-110	57.0423	21317382144	4	Switchgrass	0	f	-0.52815	not
-110	58.3099	20584814592	1	Eucalypt	0	c	-0.00934029	not
-110	58.3099	20584814592	2	Poplar&Willow	0	d	-0.000850794	not
-110	58.3099	20584814592	3	Miscanthus	0	e	-0.517441	not
-110	58.3099	20584814592	4	Switchgrass	0	f	-0.414491	not
-110	59.5775	19842170880	1	Eucalypt	0	c	-0.0302279	not
-110	59.5775	19842170880	2	Poplar&Willow	0	d	0.0115314	not
-110	59.5775	19842170880	3	Miscanthus	0	e	-0.500578	not
-110	59.5775	19842170880	4	Switchgrass	0	f	-0.360317	not
-110	60.8451	19089817600	1	Eucalypt	0	c	0.0547813	not
-110	60.8451	19089817600	2	Poplar&Willow	0	d	-0.0662657	not
-110	60.8451	19089817600	3	Miscanthus	0	e	-0.494405	not
-110	60.8451	19089817600	4	Switchgrass	0	f	-0.340293	not
-110	62.1127	18328119296	1	Eucalypt	0	c	-0.029233	not
-110	62.1127	18328119296	2	Poplar&Willow	0	d	-0.064684	not
-110	62.1127	18328119296	3	Miscanthus	0	e	-0.487641	not
-110	62.1127	18328119296	4	Switchgrass	0	f	-0.361331	not
-110	63.3803	17557450752	1	Eucalypt	0	c	-0.1393	not
-110	63.3803	17557450752	2	Poplar&Willow	0	d	-0.0490634	not
-110	63.3803	17557450752	3	Miscanthus	0	e	-0.579449	not
-110	63.3803	17557450752	4	Switchgrass	0	f	-0.31073	not
-110	64.6479	16778187776	1	Eucalypt	0	c	0.00572699	not
-110	64.6479	16778187776	2	Poplar&Willow	0	d	0.198543	not
-110	64.6479	16778187776	3	Miscanthus	0	e	-0.368222	not
-110	64.6479	16778187776	4	Switchgrass	0	f	-0.0911658	not
-110	65.9155	15990713344	1	Eucalypt	0	c	0.311355	not
-110	65.9155	15990713344	2	Poplar&Willow	0	d	0.414218	not
-110	65.9155	15990713344	3	Miscanthus	0	e	-0.16342	not
-110	65.9155	15990713344	4	Switchgrass	0	f	0.245142	not
-110	67.1831	15195412480	1	Eucalypt	0	c	0.470374	not
-110	67.1831	15195412480	2	Poplar&Willow	0	d	0.472202	not
-110	67.1831	15195412480	3	Miscanthus	0	e	-0.0480059	not
-110	67.1831	15195412480	4	Switchgrass	0	f	0.399415	not
-110	70.9859	12766460928	1	Eucalypt	0	c	0.233309	not
-110	70.9859	12766460928	2	Poplar&Willow	0	d	0.253702	not
-110	70.9859	12766460928	3	Miscanthus	0	e	0.0344597	not
-110	70.9859	12766460928	4	Switchgrass	0	f	0.448301	not
-110	72.2535	8.91245e+09	1	Eucalypt	0	c	0.233745	not
-110	72.2535	8.91245e+09	2	Poplar&Willow	0	d	0.220046	not
-110	72.2535	8.91245e+09	3	Miscanthus	0	e	-0.149635	not
-110	72.2535	8.91245e+09	4	Switchgrass	0	f	0.418077	not
-107.5	25.3521	2.82106e+10	1	Eucalypt	0	c	-0.0687485	not
-107.5	25.3521	2.82106e+10	2	Poplar&Willow	0	d	-0.00294266	not
-107.5	25.3521	2.82106e+10	3	Miscanthus	0	e	0.160363	not
-107.5	25.3521	2.82106e+10	4	Switchgrass	0	f	0.0189217	not
-107.5	26.6197	35031298048	1	Eucalypt	0	c	-0.0948723	not
-107.5	26.6197	35031298048	2	Poplar&Willow	0	d	-0.0343437	not
-107.5	26.6197	35031298048	3	Miscanthus	0	e	0.114135	not
-107.5	26.6197	35031298048	4	Switchgrass	0	f	0.0419769	not
-107.5	27.8873	34634317824	1	Eucalypt	0	c	-0.183031	not
-107.5	27.8873	34634317824	2	Poplar&Willow	0	d	-0.0166906	not
-107.5	27.8873	34634317824	3	Miscanthus	0	e	0.0277412	not
-107.5	27.8873	34634317824	4	Switchgrass	0	f	-0.0544393	not
-107.5	29.1549	34220388352	1	Eucalypt	0	c	-0.194856	not
-107.5	29.1549	34220388352	2	Poplar&Willow	0	d	-0.030585	not
-107.5	29.1549	34220388352	3	Miscanthus	0	e	0.100445	not
-107.5	29.1549	34220388352	4	Switchgrass	0	f	-0.070298	not
-107.5	30.4225	33789706240	1	Eucalypt	0	c	-0.413593	yes
-107.5	30.4225	33789706240	2	Poplar&Willow	0	d	-0.1416	not
-107.5	30.4225	33789706240	3	Miscanthus	0	e	0.0162308	not
-107.5	30.4225	33789706240	4	Switchgrass	0	f	-0.206956	not
-107.5	31.6901	33342486528	1	Eucalypt	0	c	-0.490583	yes
-107.5	31.6901	33342486528	2	Poplar&Willow	0	d	-0.134512	not
-107.5	31.6901	33342486528	3	Miscanthus	0	e	0.0484731	not
-107.5	31.6901	33342486528	4	Switchgrass	0	f	-0.190626	not
-107.5	32.9577	32878948352	1	Eucalypt	0	c	-0.334632	not
-107.5	32.9577	32878948352	2	Poplar&Willow	0	d	-0.234303	not
-107.5	32.9577	32878948352	3	Miscanthus	0	e	-0.0164195	not
-107.5	32.9577	32878948352	4	Switchgrass	0	f	-0.167648	not
-107.5	34.2254	32399316992	1	Eucalypt	0	c	-0.217047	not
-107.5	34.2254	32399316992	2	Poplar&Willow	0	d	-0.203672	not
-107.5	34.2254	32399316992	3	Miscanthus	0	e	0.147928	not
-107.5	34.2254	32399316992	4	Switchgrass	0	f	-0.114628	not
-107.5	35.493	31903827968	1	Eucalypt	0	c	-0.18597	not
-107.5	35.493	31903827968	2	Poplar&Willow	0	d	-0.114836	not
-107.5	35.493	31903827968	3	Miscanthus	0	e	0.160845	not
-107.5	35.493	31903827968	4	Switchgrass	0	f	-0.0117592	not
-107.5	36.7606	31392722944	1	Eucalypt	0	c	-0.226644	not
-107.5	36.7606	31392722944	2	Poplar&Willow	0	d	-0.0389572	not
-107.5	36.7606	31392722944	3	Miscanthus	0	e	0.0326085	not
-107.5	36.7606	31392722944	4	Switchgrass	0	f	0.04984	not
-107.5	38.0282	30866253824	1	Eucalypt	0	c	-0.140459	not
-107.5	38.0282	30866253824	2	Poplar&Willow	0	d	0.129535	not
-107.5	38.0282	30866253824	3	Miscanthus	0	e	-0.102383	not
-107.5	38.0282	30866253824	4	Switchgrass	0	f	0.116707	not
-107.5	39.2958	30324678656	1	Eucalypt	0	c	-0.0668406	not
-107.5	39.2958	30324678656	2	Poplar&Willow	0	d	0.227266	not
-107.5	39.2958	30324678656	3	Miscanthus	0	e	-0.0307144	not
-107.5	39.2958	30324678656	4	Switchgrass	0	f	0.157867	not
-107.5	40.5634	29768259584	1	Eucalypt	0	c	-0.0959941	not
-107.5	40.5634	29768259584	2	Poplar&Willow	0	d	0.157313	not
-107.5	40.5634	29768259584	3	Miscanthus	0	e	-0.105332	not
-107.5	40.5634	29768259584	4	Switchgrass	0	f	0.0891833	not
-107.5	41.831	29197271040	1	Eucalypt	0	c	-0.430195	not
-107.5	41.831	29197271040	2	Poplar&Willow	0	d	0.00603334	not
-107.5	41.831	29197271040	3	Miscanthus	0	e	-0.394456	not
-107.5	41.831	29197271040	4	Switchgrass	0	f	-0.0368291	not
-107.5	43.0986	28611991552	1	Eucalypt	0	c	-0.363991	not
-107.5	43.0986	28611991552	2	Poplar&Willow	0	d	-0.194965	not
-107.5	43.0986	28611991552	3	Miscanthus	0	e	-0.313039	not
-107.5	43.0986	28611991552	4	Switchgrass	0	f	-0.0115878	not
-107.5	44.3662	28012707840	1	Eucalypt	0	c	-0.330336	not
-107.5	44.3662	28012707840	2	Poplar&Willow	0	d	-0.0300926	not
-107.5	44.3662	28012707840	3	Miscanthus	0	e	-0.372195	not
-107.5	44.3662	28012707840	4	Switchgrass	0	f	0.0294902	not
-107.5	45.6338	27399712768	1	Eucalypt	0	c	-0.348433	not
-107.5	45.6338	27399712768	2	Poplar&Willow	0	d	-0.286813	not
-107.5	45.6338	27399712768	3	Miscanthus	0	e	-0.396664	not
-107.5	45.6338	27399712768	4	Switchgrass	0	f	-0.0614871	not
-107.5	46.9014	26773307392	1	Eucalypt	0	c	-0.255233	not
-107.5	46.9014	26773307392	2	Poplar&Willow	0	d	-0.480693	not
-107.5	46.9014	26773307392	3	Miscanthus	0	e	-0.539106	not
-107.5	46.9014	26773307392	4	Switchgrass	0	f	-0.173878	not
-107.5	48.169	26133798912	1	Eucalypt	0	c	-0.322308	not
-107.5	48.169	26133798912	2	Poplar&Willow	0	d	-0.500029	not
-107.5	48.169	26133798912	3	Miscanthus	0	e	-0.515764	not
-107.5	48.169	26133798912	4	Switchgrass	0	f	-0.205756	not
-107.5	49.4366	25481498624	1	Eucalypt	0	c	-0.5689	not
-107.5	49.4366	25481498624	2	Poplar&Willow	0	d	-0.547259	not
-107.5	49.4366	25481498624	3	Miscanthus	0	e	-0.650549	not
-107.5	49.4366	25481498624	4	Switchgrass	0	f	-0.609933	not
-107.5	50.7042	24816726016	1	Eucalypt	0	c	-0.291987	not
-107.5	50.7042	24816726016	2	Poplar&Willow	0	d	-0.376028	not
-107.5	50.7042	24816726016	3	Miscanthus	0	e	-0.788753	not
-107.5	50.7042	24816726016	4	Switchgrass	0	f	-0.536236	not
-107.5	51.9718	24139808768	1	Eucalypt	0	c	-0.281206	not
-107.5	51.9718	24139808768	2	Poplar&Willow	0	d	-0.362722	not
-107.5	51.9718	24139808768	3	Miscanthus	0	e	-0.912739	yes
-107.5	51.9718	24139808768	4	Switchgrass	0	f	-0.799761	not
-107.5	53.2394	23451074560	1	Eucalypt	0	c	-0.333698	not
-107.5	53.2394	23451074560	2	Poplar&Willow	0	d	-0.453655	not
-107.5	53.2394	23451074560	3	Miscanthus	0	e	-0.895936	not
-107.5	53.2394	23451074560	4	Switchgrass	0	f	-0.79096	not
-107.5	54.507	22750863360	1	Eucalypt	0	c	-0.140828	not
-107.5	54.507	22750863360	2	Poplar&Willow	0	d	-0.306106	not
-107.5	54.507	22750863360	3	Miscanthus	0	e	-0.791011	not
-107.5	54.507	22750863360	4	Switchgrass	0	f	-0.593653	not
-107.5	55.7746	22039517184	1	Eucalypt	0	c	-0.0572684	not
-107.5	55.7746	22039517184	2	Poplar&Willow	0	d	-0.154804	not
-107.5	55.7746	22039517184	3	Miscanthus	0	e	-0.536008	not
-107.5	55.7746	22039517184	4	Switchgrass	0	f	-0.592902	not
-107.5	57.0423	21317382144	1	Eucalypt	0	c	-0.115318	not
-107.5	57.0423	21317382144	2	Poplar&Willow	0	d	-0.123843	not
-107.5	57.0423	21317382144	3	Miscanthus	0	e	-0.552126	not
-107.5	57.0423	21317382144	4	Switchgrass	0	f	-0.572656	not
-107.5	58.3099	20584814592	1	Eucalypt	0	c	-0.146685	not
-107.5	58.3099	20584814592	2	Poplar&Willow	0	d	-0.146407	not
-107.5	58.3099	20584814592	3	Miscanthus	0	e	-0.609733	not
-107.5	58.3099	20584814592	4	Switchgrass	0	f	-0.459741	not
-107.5	59.5775	19842170880	1	Eucalypt	0	c	-0.0775111	not
-107.5	59.5775	19842170880	2	Poplar&Willow	0	d	-0.150295	not
-107.5	59.5775	19842170880	3	Miscanthus	0	e	-0.551135	not
-107.5	59.5775	19842170880	4	Switchgrass	0	f	-0.401053	not
-107.5	60.8451	19089817600	1	Eucalypt	0	c	0.0194025	not
-107.5	60.8451	19089817600	2	Poplar&Willow	0	d	-0.0666748	not
-107.5	60.8451	19089817600	3	Miscanthus	0	e	-0.466538	not
-107.5	60.8451	19089817600	4	Switchgrass	0	f	-0.341887	not
-107.5	62.1127	18328119296	1	Eucalypt	0	c	-0.148797	not
-107.5	62.1127	18328119296	2	Poplar&Willow	0	d	-0.0814933	not
-107.5	62.1127	18328119296	3	Miscanthus	0	e	-0.51335	not
-107.5	62.1127	18328119296	4	Switchgrass	0	f	-0.382513	not
-107.5	63.3803	17557450752	1	Eucalypt	0	c	-0.108838	not
-107.5	63.3803	17557450752	2	Poplar&Willow	0	d	0.0430002	not
-107.5	63.3803	17557450752	3	Miscanthus	0	e	-0.452091	not
-107.5	63.3803	17557450752	4	Switchgrass	0	f	-0.19978	not
-107.5	64.6479	16778187776	1	Eucalypt	0	c	0.0871873	not
-107.5	64.6479	16778187776	2	Poplar&Willow	0	d	0.209928	not
-107.5	64.6479	16778187776	3	Miscanthus	0	e	-0.281525	not
-107.5	64.6479	16778187776	4	Switchgrass	0	f	-0.00308581	not
-107.5	65.9155	15990713344	1	Eucalypt	0	c	0.257249	not
-107.5	65.9155	15990713344	2	Poplar&Willow	0	d	0.247867	not
-107.5	65.9155	15990713344	3	Miscanthus	0	e	-0.310203	not
-107.5	65.9155	15990713344	4	Switchgrass	0	f	0.21039	not
-107.5	69.7183	13582892032	1	Eucalypt	0	c	0.613702	not
-107.5	69.7183	13582892032	2	Poplar&Willow	0	d	0.42013	not
-107.5	69.7183	13582892032	3	Miscanthus	0	e	0.311319	not
-107.5	69.7183	13582892032	4	Switchgrass	0	f	0.580104	not
-107.5	70.9859	12766460928	1	Eucalypt	0	c	0.18326	not
-107.5	70.9859	12766460928	2	Poplar&Willow	0	d	0.223518	not
-107.5	70.9859	12766460928	3	Miscanthus	0	e	-0.0090425	not
-107.5	70.9859	12766460928	4	Switchgrass	0	f	0.369823	not
-107.5	72.2535	1.1003e+10	1	Eucalypt	0	c	0.194872	not
-107.5	72.2535	1.1003e+10	2	Poplar&Willow	0	d	0.231063	not
-107.5	72.2535	1.1003e+10	3	Miscanthus	0	e	-0.0445306	not
-107.5	72.2535	1.1003e+10	4	Switchgrass	0	f	0.424968	not
-105	20.2817	18377711616	1	Eucalypt	0	c	0.0154681	not
-105	20.2817	18377711616	2	Poplar&Willow	0	d	-0.0349383	not
-105	20.2817	18377711616	3	Miscanthus	0	e	0.00583954	not
-105	20.2817	18377711616	4	Switchgrass	0	f	-0.041184	not
-105	21.5493	2.09982e+10	1	Eucalypt	0	c	0.095831	not
-105	21.5493	2.09982e+10	2	Poplar&Willow	0	d	0.0133873	not
-105	21.5493	2.09982e+10	3	Miscanthus	0	e	0.0131434	not
-105	21.5493	2.09982e+10	4	Switchgrass	0	f	0.0336751	not
-105	22.8169	3.25069e+10	1	Eucalypt	0	c	0.0969658	not
-105	22.8169	3.25069e+10	2	Poplar&Willow	0	d	0.0399577	not
-105	22.8169	3.25069e+10	3	Miscanthus	0	e	0.0611191	not
-105	22.8169	3.25069e+10	4	Switchgrass	0	f	0.0815867	not
-105	24.0845	3.485e+10	1	Eucalypt	0	c	0.145786	not
-105	24.0845	3.485e+10	2	Poplar&Willow	0	d	0.0618279	not
-105	24.0845	3.485e+10	3	Miscanthus	0	e	0.0342148	not
-105	24.0845	3.485e+10	4	Switchgrass	0	f	0.0678538	not
-105	25.3521	35411132416	1	Eucalypt	0	c	0.169991	not
-105	25.3521	35411132416	2	Poplar&Willow	0	d	0.113064	not
-105	25.3521	35411132416	3	Miscanthus	0	e	0.0567174	not
-105	25.3521	35411132416	4	Switchgrass	0	f	-0.0137993	not
-105	26.6197	35031298048	1	Eucalypt	0	c	0.022201	not
-105	26.6197	35031298048	2	Poplar&Willow	0	d	0.140219	not
-105	26.6197	35031298048	3	Miscanthus	0	e	0.0884435	not
-105	26.6197	35031298048	4	Switchgrass	0	f	-0.0400017	not
-105	27.8873	34634317824	1	Eucalypt	0	c	-0.186803	not
-105	27.8873	34634317824	2	Poplar&Willow	0	d	0.019016	not
-105	27.8873	34634317824	3	Miscanthus	0	e	0.0179057	not
-105	27.8873	34634317824	4	Switchgrass	0	f	-0.18619	not
-105	29.1549	34220388352	1	Eucalypt	0	c	-0.293839	not
-105	29.1549	34220388352	2	Poplar&Willow	0	d	-0.0661138	not
-105	29.1549	34220388352	3	Miscanthus	0	e	0.11725	not
-105	29.1549	34220388352	4	Switchgrass	0	f	-0.256814	not
-105	30.4225	33789706240	1	Eucalypt	0	c	-0.306678	not
-105	30.4225	33789706240	2	Poplar&Willow	0	d	-0.158035	not
-105	30.4225	33789706240	3	Miscanthus	0	e	0.101087	not
-105	30.4225	33789706240	4	Switchgrass	0	f	-0.290647	not
-105	31.6901	33342486528	1	Eucalypt	0	c	-0.294228	not
-105	31.6901	33342486528	2	Poplar&Willow	0	d	-0.0868576	not
-105	31.6901	33342486528	3	Miscanthus	0	e	0.133993	not
-105	31.6901	33342486528	4	Switchgrass	0	f	-0.25219	not
-105	32.9577	32878948352	1	Eucalypt	0	c	-0.194249	not
-105	32.9577	32878948352	2	Poplar&Willow	0	d	-0.156363	not
-105	32.9577	32878948352	3	Miscanthus	0	e	0.0070572	not
-105	32.9577	32878948352	4	Switchgrass	0	f	-0.224199	not
-105	34.2254	32399316992	1	Eucalypt	0	c	-0.167859	not
-105	34.2254	32399316992	2	Poplar&Willow	0	d	-0.102155	not
-105	34.2254	32399316992	3	Miscanthus	0	e	0.0898598	not
-105	34.2254	32399316992	4	Switchgrass	0	f	-0.156468	not
-105	35.493	31903827968	1	Eucalypt	0	c	-0.179493	not
-105	35.493	31903827968	2	Poplar&Willow	0	d	-0.135943	not
-105	35.493	31903827968	3	Miscanthus	0	e	0.17223	not
-105	35.493	31903827968	4	Switchgrass	0	f	-0.023143	not
-105	36.7606	31392722944	1	Eucalypt	0	c	-0.209152	not
-105	36.7606	31392722944	2	Poplar&Willow	0	d	-0.0258443	not
-105	36.7606	31392722944	3	Miscanthus	0	e	0.0393384	not
-105	36.7606	31392722944	4	Switchgrass	0	f	-0.0330142	not
-105	38.0282	30866253824	1	Eucalypt	0	c	-0.0176409	not
-105	38.0282	30866253824	2	Poplar&Willow	0	d	0.150098	not
-105	38.0282	30866253824	3	Miscanthus	0	e	0.116322	not
-105	38.0282	30866253824	4	Switchgrass	0	f	0.200229	not
-105	39.2958	30324678656	1	Eucalypt	0	c	-0.0439761	not
-105	39.2958	30324678656	2	Poplar&Willow	0	d	0.0724592	not
-105	39.2958	30324678656	3	Miscanthus	0	e	-0.149909	not
-105	39.2958	30324678656	4	Switchgrass	0	f	-0.00985717	not
-105	40.5634	29768259584	1	Eucalypt	0	c	-0.0642108	not
-105	40.5634	29768259584	2	Poplar&Willow	0	d	-0.0140737	not
-105	40.5634	29768259584	3	Miscanthus	0	e	-0.239599	not
-105	40.5634	29768259584	4	Switchgrass	0	f	0.0789518	not
-105	41.831	29197271040	1	Eucalypt	0	c	-0.257099	not
-105	41.831	29197271040	2	Poplar&Willow	0	d	-0.110041	not
-105	41.831	29197271040	3	Miscanthus	0	e	-0.369832	not
-105	41.831	29197271040	4	Switchgrass	0	f	-0.136044	not
-105	43.0986	28611991552	1	Eucalypt	0	c	-0.259634	not
-105	43.0986	28611991552	2	Poplar&Willow	0	d	-0.163135	not
-105	43.0986	28611991552	3	Miscanthus	0	e	-0.353885	not
-105	43.0986	28611991552	4	Switchgrass	0	f	-0.105014	not
-105	44.3662	28012707840	1	Eucalypt	0	c	-0.21374	not
-105	44.3662	28012707840	2	Poplar&Willow	0	d	-0.27114	not
-105	44.3662	28012707840	3	Miscanthus	0	e	-0.391139	not
-105	44.3662	28012707840	4	Switchgrass	0	f	-0.047318	not
-105	45.6338	27399712768	1	Eucalypt	0	c	-0.265814	not
-105	45.6338	27399712768	2	Poplar&Willow	0	d	-0.28122	not
-105	45.6338	27399712768	3	Miscanthus	0	e	-0.472081	not
-105	45.6338	27399712768	4	Switchgrass	0	f	-0.090637	not
-105	46.9014	26773307392	1	Eucalypt	0	c	-0.288361	not
-105	46.9014	26773307392	2	Poplar&Willow	0	d	-0.575756	not
-105	46.9014	26773307392	3	Miscanthus	0	e	-0.649283	not
-105	46.9014	26773307392	4	Switchgrass	0	f	-0.322734	not
-105	48.169	26133798912	1	Eucalypt	0	c	-0.374066	not
-105	48.169	26133798912	2	Poplar&Willow	0	d	-0.643238	not
-105	48.169	26133798912	3	Miscanthus	0	e	-0.708011	not
-105	48.169	26133798912	4	Switchgrass	0	f	-0.461064	not
-105	49.4366	25481498624	1	Eucalypt	0	c	-0.354237	not
-105	49.4366	25481498624	2	Poplar&Willow	0	d	-0.430982	not
-105	49.4366	25481498624	3	Miscanthus	0	e	-0.675863	not
-105	49.4366	25481498624	4	Switchgrass	0	f	-0.467138	not
-105	50.7042	24816726016	1	Eucalypt	0	c	-0.214008	not
-105	50.7042	24816726016	2	Poplar&Willow	0	d	-0.539201	not
-105	50.7042	24816726016	3	Miscanthus	0	e	-0.820184	not
-105	50.7042	24816726016	4	Switchgrass	0	f	-0.771436	not
-105	51.9718	24139808768	1	Eucalypt	0	c	-0.318381	not
-105	51.9718	24139808768	2	Poplar&Willow	0	d	-0.543036	not
-105	51.9718	24139808768	3	Miscanthus	0	e	-0.949095	yes
-105	51.9718	24139808768	4	Switchgrass	0	f	-0.791489	not
-105	53.2394	23451074560	1	Eucalypt	0	c	-0.220146	not
-105	53.2394	23451074560	2	Poplar&Willow	0	d	-0.526339	not
-105	53.2394	23451074560	3	Miscanthus	0	e	-0.917504	yes
-105	53.2394	23451074560	4	Switchgrass	0	f	-0.845808	not
-105	54.507	22750863360	1	Eucalypt	0	c	-0.20403	not
-105	54.507	22750863360	2	Poplar&Willow	0	d	-0.373486	not
-105	54.507	22750863360	3	Miscanthus	0	e	-0.722021	yes
-105	54.507	22750863360	4	Switchgrass	0	f	-0.754616	not
-105	55.7746	22039517184	1	Eucalypt	0	c	-0.257397	not
-105	55.7746	22039517184	2	Poplar&Willow	0	d	-0.427276	not
-105	55.7746	22039517184	3	Miscanthus	0	e	-0.72846	yes
-105	55.7746	22039517184	4	Switchgrass	0	f	-0.832	not
-105	57.0423	21317382144	1	Eucalypt	0	c	-0.194375	not
-105	57.0423	21317382144	2	Poplar&Willow	0	d	-0.277311	not
-105	57.0423	21317382144	3	Miscanthus	0	e	-0.676933	not
-105	57.0423	21317382144	4	Switchgrass	0	f	-0.576658	not
-105	58.3099	20584814592	1	Eucalypt	0	c	-0.143744	not
-105	58.3099	20584814592	2	Poplar&Willow	0	d	-0.242477	not
-105	58.3099	20584814592	3	Miscanthus	0	e	-0.666085	not
-105	58.3099	20584814592	4	Switchgrass	0	f	-0.391246	not
-105	59.5775	19842170880	1	Eucalypt	0	c	-0.0753491	not
-105	59.5775	19842170880	2	Poplar&Willow	0	d	-0.272032	not
-105	59.5775	19842170880	3	Miscanthus	0	e	-0.550785	not
-105	59.5775	19842170880	4	Switchgrass	0	f	-0.406583	not
-105	60.8451	19089817600	1	Eucalypt	0	c	-0.0718466	not
-105	60.8451	19089817600	2	Poplar&Willow	0	d	-0.136152	not
-105	60.8451	19089817600	3	Miscanthus	0	e	-0.495114	not
-105	60.8451	19089817600	4	Switchgrass	0	f	-0.409011	not
-105	62.1127	18328119296	1	Eucalypt	0	c	-0.23486	not
-105	62.1127	18328119296	2	Poplar&Willow	0	d	-0.147931	not
-105	62.1127	18328119296	3	Miscanthus	0	e	-0.542135	not
-105	62.1127	18328119296	4	Switchgrass	0	f	-0.439366	not
-105	63.3803	17557450752	1	Eucalypt	0	c	-0.138203	not
-105	63.3803	17557450752	2	Poplar&Willow	0	d	-0.0394268	not
-105	63.3803	17557450752	3	Miscanthus	0	e	-0.463251	not
-105	63.3803	17557450752	4	Switchgrass	0	f	-0.211251	not
-105	64.6479	16778187776	1	Eucalypt	0	c	0.0368399	not
-105	64.6479	16778187776	2	Poplar&Willow	0	d	0.129185	not
-105	64.6479	16778187776	3	Miscanthus	0	e	-0.329895	not
-105	64.6479	16778187776	4	Switchgrass	0	f	-0.132351	not
-105	65.9155	15990713344	1	Eucalypt	0	c	0.178656	not
-105	65.9155	15990713344	2	Poplar&Willow	0	d	0.202586	not
-105	65.9155	15990713344	3	Miscanthus	0	e	-0.315372	not
-105	65.9155	15990713344	4	Switchgrass	0	f	0.136894	not
-105	67.1831	15195412480	1	Eucalypt	0	c	0.295295	not
-105	67.1831	15195412480	2	Poplar&Willow	0	d	0.345259	not
-105	67.1831	15195412480	3	Miscanthus	0	e	-0.124929	not
-105	67.1831	15195412480	4	Switchgrass	0	f	0.326893	not
-105	68.4507	14392674304	1	Eucalypt	0	c	0.19744	not
-105	68.4507	14392674304	2	Poplar&Willow	0	d	0.294221	not
-105	68.4507	14392674304	3	Miscanthus	0	e	0.06931	not
-105	68.4507	14392674304	4	Switchgrass	0	f	0.407473	not
-105	69.7183	13582892032	1	Eucalypt	0	c	0.334038	not
-105	69.7183	13582892032	2	Poplar&Willow	0	d	0.343421	not
-105	69.7183	13582892032	3	Miscanthus	0	e	0.371208	not
-105	69.7183	13582892032	4	Switchgrass	0	f	0.565679	not
-105	73.5211	2.89188e+09	1	Eucalypt	0	c	0.0541889	not
-105	73.5211	2.89188e+09	2	Poplar&Willow	0	d	0.183792	not
-105	73.5211	2.89188e+09	3	Miscanthus	0	e	-0.028215	not
-105	73.5211	2.89188e+09	4	Switchgrass	0	f	0.362924	not
-102.5	19.0141	37046910976	1	Eucalypt	1	c	-0.967668	yes
-102.5	19.0141	37046910976	2	Poplar&Willow	1	d	-1.20322	yes
-102.5	19.0141	37046910976	3	Miscanthus	1	e	-0.114925	not
-102.5	19.0141	37046910976	4	Switchgrass	1	f	0.196537	yes
-102.5	20.2817	36755423232	1	Eucalypt	0	c	0.0770813	not
-102.5	20.2817	36755423232	2	Poplar&Willow	0	d	-0.00956396	not
-102.5	20.2817	36755423232	3	Miscanthus	0	e	0.0649155	not
-102.5	20.2817	36755423232	4	Switchgrass	0	f	0.0760251	not
-102.5	21.5493	36445945856	1	Eucalypt	0	c	0.209404	not
-102.5	21.5493	36445945856	2	Poplar&Willow	0	d	0.162634	yes
-102.5	21.5493	36445945856	3	Miscanthus	0	e	0.124126	not
-102.5	21.5493	36445945856	4	Switchgrass	0	f	0.136649	not
-102.5	22.8169	36118630400	1	Eucalypt	0	c	0.249536	not
-102.5	22.8169	36118630400	2	Poplar&Willow	0	d	0.260521	yes
-102.5	22.8169	36118630400	3	Miscanthus	0	e	0.0960381	not
-102.5	22.8169	36118630400	4	Switchgrass	0	f	0.0700684	not
-102.5	24.0845	35773636608	1	Eucalypt	0	c	0.265693	not
-102.5	24.0845	35773636608	2	Poplar&Willow	0	d	0.25417	not
-102.5	24.0845	35773636608	3	Miscanthus	0	e	0.0393176	not
-102.5	24.0845	35773636608	4	Switchgrass	0	f	-0.0218768	not
-102.5	25.3521	35411132416	1	Eucalypt	0	c	0.191224	not
-102.5	25.3521	35411132416	2	Poplar&Willow	0	d	0.215601	not
-102.5	25.3521	35411132416	3	Miscanthus	0	e	0.101175	not
-102.5	25.3521	35411132416	4	Switchgrass	0	f	-0.0425954	not
-102.5	26.6197	35031298048	1	Eucalypt	0	c	0.105805	not
-102.5	26.6197	35031298048	2	Poplar&Willow	0	d	0.0735316	not
-102.5	26.6197	35031298048	3	Miscanthus	0	e	0.0744143	not
-102.5	26.6197	35031298048	4	Switchgrass	0	f	-0.129606	not
-102.5	27.8873	34634317824	1	Eucalypt	0	c	0.0396202	not
-102.5	27.8873	34634317824	2	Poplar&Willow	0	d	0.0231425	not
-102.5	27.8873	34634317824	3	Miscanthus	0	e	0.136249	not
-102.5	27.8873	34634317824	4	Switchgrass	0	f	-0.124841	not
-102.5	29.1549	34220388352	1	Eucalypt	0	c	-0.0260933	not
-102.5	29.1549	34220388352	2	Poplar&Willow	0	d	-0.0645444	not
-102.5	29.1549	34220388352	3	Miscanthus	0	e	0.120984	not
-102.5	29.1549	34220388352	4	Switchgrass	0	f	-0.288749	not
-102.5	30.4225	33789706240	1	Eucalypt	0	c	-0.0520465	not
-102.5	30.4225	33789706240	2	Poplar&Willow	0	d	-0.123839	not
-102.5	30.4225	33789706240	3	Miscanthus	0	e	0.146333	not
-102.5	30.4225	33789706240	4	Switchgrass	0	f	-0.258666	not
-102.5	31.6901	33342486528	1	Eucalypt	0	c	-0.218991	not
-102.5	31.6901	33342486528	2	Poplar&Willow	0	d	-0.23727	not
-102.5	31.6901	33342486528	3	Miscanthus	0	e	0.0897443	not
-102.5	31.6901	33342486528	4	Switchgrass	0	f	-0.279952	not
-102.5	32.9577	32878948352	1	Eucalypt	0	c	-0.0933662	not
-102.5	32.9577	32878948352	2	Poplar&Willow	0	d	-0.190471	not
-102.5	32.9577	32878948352	3	Miscanthus	0	e	0.0655657	not
-102.5	32.9577	32878948352	4	Switchgrass	0	f	-0.0832977	not
-102.5	34.2254	32399316992	1	Eucalypt	0	c	-0.0233238	not
-102.5	34.2254	32399316992	2	Poplar&Willow	0	d	0.0572006	not
-102.5	34.2254	32399316992	3	Miscanthus	0	e	0.116295	not
-102.5	34.2254	32399316992	4	Switchgrass	0	f	0.0231061	not
-102.5	35.493	31903827968	1	Eucalypt	0	c	-0.157652	not
-102.5	35.493	31903827968	2	Poplar&Willow	0	d	0.00292257	not
-102.5	35.493	31903827968	3	Miscanthus	0	e	0.0392761	not
-102.5	35.493	31903827968	4	Switchgrass	0	f	0.0122213	not
-102.5	36.7606	31392722944	1	Eucalypt	0	c	0.0137856	not
-102.5	36.7606	31392722944	2	Poplar&Willow	0	d	0.0685102	not
-102.5	36.7606	31392722944	3	Miscanthus	0	e	0.0309245	not
-102.5	36.7606	31392722944	4	Switchgrass	0	f	0.0744189	not
-102.5	38.0282	30866253824	1	Eucalypt	0	c	0.0352977	not
-102.5	38.0282	30866253824	2	Poplar&Willow	0	d	-0.0151764	not
-102.5	38.0282	30866253824	3	Miscanthus	0	e	-0.0428543	not
-102.5	38.0282	30866253824	4	Switchgrass	0	f	0.258844	not
-102.5	39.2958	30324678656	1	Eucalypt	0	c	0.0185412	not
-102.5	39.2958	30324678656	2	Poplar&Willow	0	d	-0.00803274	not
-102.5	39.2958	30324678656	3	Miscanthus	0	e	-0.113845	not
-102.5	39.2958	30324678656	4	Switchgrass	0	f	0.21736	not
-102.5	40.5634	29768259584	1	Eucalypt	0	c	-0.0528003	not
-102.5	40.5634	29768259584	2	Poplar&Willow	0	d	-0.236328	not
-102.5	40.5634	29768259584	3	Miscanthus	0	e	-0.32821	not
-102.5	40.5634	29768259584	4	Switchgrass	0	f	0.0965716	not
-102.5	41.831	29197271040	1	Eucalypt	0	c	-0.119692	not
-102.5	41.831	29197271040	2	Poplar&Willow	0	d	-0.353468	not
-102.5	41.831	29197271040	3	Miscanthus	0	e	-0.414387	not
-102.5	41.831	29197271040	4	Switchgrass	0	f	-0.111132	not
-102.5	43.0986	28611991552	1	Eucalypt	0	c	-0.127732	not
-102.5	43.0986	28611991552	2	Poplar&Willow	0	d	-0.369415	not
-102.5	43.0986	28611991552	3	Miscanthus	0	e	-0.5813	not
-102.5	43.0986	28611991552	4	Switchgrass	0	f	-0.0624583	not
-102.5	44.3662	28012707840	1	Eucalypt	0	c	-0.192498	not
-102.5	44.3662	28012707840	2	Poplar&Willow	0	d	-0.279577	not
-102.5	44.3662	28012707840	3	Miscanthus	0	e	-0.593453	not
-102.5	44.3662	28012707840	4	Switchgrass	0	f	-0.145428	not
-102.5	45.6338	27399712768	1	Eucalypt	0	c	-0.288145	not
-102.5	45.6338	27399712768	2	Poplar&Willow	0	d	-0.497781	not
-102.5	45.6338	27399712768	3	Miscanthus	0	e	-0.617765	not
-102.5	45.6338	27399712768	4	Switchgrass	0	f	-0.259344	not
-102.5	46.9014	26773307392	1	Eucalypt	0	c	-0.183578	not
-102.5	46.9014	26773307392	2	Poplar&Willow	0	d	-0.513037	not
-102.5	46.9014	26773307392	3	Miscanthus	0	e	-0.565853	not
-102.5	46.9014	26773307392	4	Switchgrass	0	f	-0.23199	not
-102.5	48.169	26133798912	1	Eucalypt	0	c	-0.23575	not
-102.5	48.169	26133798912	2	Poplar&Willow	0	d	-0.52353	not
-102.5	48.169	26133798912	3	Miscanthus	0	e	-0.737626	not
-102.5	48.169	26133798912	4	Switchgrass	0	f	-0.438976	not
-102.5	49.4366	25481498624	1	Eucalypt	0	c	-0.181207	not
-102.5	49.4366	25481498624	2	Poplar&Willow	0	d	-0.480685	not
-102.5	49.4366	25481498624	3	Miscanthus	0	e	-0.758478	not
-102.5	49.4366	25481498624	4	Switchgrass	0	f	-0.572412	not
-102.5	50.7042	24816726016	1	Eucalypt	0	c	-0.164566	not
-102.5	50.7042	24816726016	2	Poplar&Willow	0	d	-0.537104	not
-102.5	50.7042	24816726016	3	Miscanthus	0	e	-0.791667	not
-102.5	50.7042	24816726016	4	Switchgrass	0	f	-0.639311	not
-102.5	51.9718	24139808768	1	Eucalypt	0	c	-0.181642	not
-102.5	51.9718	24139808768	2	Poplar&Willow	0	d	-0.647143	not
-102.5	51.9718	24139808768	3	Miscanthus	0	e	-0.856332	yes
-102.5	51.9718	24139808768	4	Switchgrass	0	f	-0.702552	not
-102.5	53.2394	23451074560	1	Eucalypt	0	c	-0.121281	not
-102.5	53.2394	23451074560	2	Poplar&Willow	0	d	-0.510906	not
-102.5	53.2394	23451074560	3	Miscanthus	0	e	-0.858102	yes
-102.5	53.2394	23451074560	4	Switchgrass	0	f	-0.745124	not
-102.5	54.507	22750863360	1	Eucalypt	0	c	-0.325998	not
-102.5	54.507	22750863360	2	Poplar&Willow	0	d	-0.506024	not
-102.5	54.507	22750863360	3	Miscanthus	0	e	-0.855285	yes
-102.5	54.507	22750863360	4	Switchgrass	0	f	-0.687909	not
-102.5	55.7746	22039517184	1	Eucalypt	0	c	-0.404606	not
-102.5	55.7746	22039517184	2	Poplar&Willow	0	d	-0.546191	not
-102.5	55.7746	22039517184	3	Miscanthus	0	e	-0.796406	yes
-102.5	55.7746	22039517184	4	Switchgrass	0	f	-0.78235	not
-102.5	57.0423	21317382144	1	Eucalypt	0	c	-0.340828	not
-102.5	57.0423	21317382144	2	Poplar&Willow	0	d	-0.522459	not
-102.5	57.0423	21317382144	3	Miscanthus	0	e	-0.756103	yes
-102.5	57.0423	21317382144	4	Switchgrass	0	f	-0.621425	not
-102.5	58.3099	20584814592	1	Eucalypt	0	c	-0.251861	not
-102.5	58.3099	20584814592	2	Poplar&Willow	0	d	-0.435844	not
-102.5	58.3099	20584814592	3	Miscanthus	0	e	-0.738465	not
-102.5	58.3099	20584814592	4	Switchgrass	0	f	-0.514131	not
-102.5	59.5775	19842170880	1	Eucalypt	0	c	-0.116163	not
-102.5	59.5775	19842170880	2	Poplar&Willow	0	d	-0.305015	not
-102.5	59.5775	19842170880	3	Miscanthus	0	e	-0.581541	not
-102.5	59.5775	19842170880	4	Switchgrass	0	f	-0.477174	not
-102.5	60.8451	19089817600	1	Eucalypt	0	c	-0.0964306	not
-102.5	60.8451	19089817600	2	Poplar&Willow	0	d	-0.178435	not
-102.5	60.8451	19089817600	3	Miscanthus	0	e	-0.623334	not
-102.5	60.8451	19089817600	4	Switchgrass	0	f	-0.462603	not
-102.5	62.1127	18328119296	1	Eucalypt	0	c	-0.199847	not
-102.5	62.1127	18328119296	2	Poplar&Willow	0	d	-0.190152	not
-102.5	62.1127	18328119296	3	Miscanthus	0	e	-0.592289	not
-102.5	62.1127	18328119296	4	Switchgrass	0	f	-0.439587	not
-102.5	63.3803	17557450752	1	Eucalypt	0	c	-0.129186	not
-102.5	63.3803	17557450752	2	Poplar&Willow	0	d	-0.14682	not
-102.5	63.3803	17557450752	3	Miscanthus	0	e	-0.527191	not
-102.5	63.3803	17557450752	4	Switchgrass	0	f	-0.253418	not
-102.5	64.6479	16778187776	1	Eucalypt	0	c	-0.0869523	not
-102.5	64.6479	16778187776	2	Poplar&Willow	0	d	0.00895374	not
-102.5	64.6479	16778187776	3	Miscanthus	0	e	-0.533176	not
-102.5	64.6479	16778187776	4	Switchgrass	0	f	-0.167506	not
-102.5	65.9155	15990713344	1	Eucalypt	0	c	0.199951	not
-102.5	65.9155	15990713344	2	Poplar&Willow	0	d	0.20867	not
-102.5	65.9155	15990713344	3	Miscanthus	0	e	-0.238789	not
-102.5	65.9155	15990713344	4	Switchgrass	0	f	0.139574	not
-102.5	67.1831	1.51707e+10	1	Eucalypt	0	c	0.238791	not
-102.5	67.1831	1.51707e+10	2	Poplar&Willow	0	d	0.187535	not
-102.5	67.1831	1.51707e+10	3	Miscanthus	0	e	-0.154222	not
-102.5	67.1831	1.51707e+10	4	Switchgrass	0	f	0.24566	not
-102.5	69.7183	1.09091e+10	1	Eucalypt	0	c	0.42207	not
-102.5	69.7183	1.09091e+10	2	Poplar&Willow	0	d	0.611692	not
-102.5	69.7183	1.09091e+10	3	Miscanthus	0	e	0.451832	not
-102.5	69.7183	1.09091e+10	4	Switchgrass	0	f	0.599887	not
-100	17.7465	3.39214e+10	1	Eucalypt	0	c	0.0777796	not
-100	17.7465	3.39214e+10	2	Poplar&Willow	0	d	0.0529002	not
-100	17.7465	3.39214e+10	3	Miscanthus	0	e	0.085776	not
-100	17.7465	3.39214e+10	4	Switchgrass	0	f	-0.0123116	not
-100	19.0141	37046910976	1	Eucalypt	0	c	0.0461566	not
-100	19.0141	37046910976	2	Poplar&Willow	0	d	0.102498	not
-100	19.0141	37046910976	3	Miscanthus	0	e	0.101011	not
-100	19.0141	37046910976	4	Switchgrass	0	f	0.0685921	not
-100	20.2817	36755423232	1	Eucalypt	0	c	0.116646	not
-100	20.2817	36755423232	2	Poplar&Willow	0	d	0.171781	not
-100	20.2817	36755423232	3	Miscanthus	0	e	0.0961756	not
-100	20.2817	36755423232	4	Switchgrass	0	f	0.0611323	not
-100	21.5493	36445945856	1	Eucalypt	0	c	0.100607	not
-100	21.5493	36445945856	2	Poplar&Willow	0	d	0.224291	yes
-100	21.5493	36445945856	3	Miscanthus	0	e	0.174196	not
-100	21.5493	36445945856	4	Switchgrass	0	f	0.0966492	not
-100	22.8169	36118630400	1	Eucalypt	0	c	0.0317698	not
-100	22.8169	36118630400	2	Poplar&Willow	0	d	0.113056	not
-100	22.8169	36118630400	3	Miscanthus	0	e	0.185012	not
-100	22.8169	36118630400	4	Switchgrass	0	f	-0.0895406	not
-100	24.0845	35773636608	1	Eucalypt	0	c	0.127859	not
-100	24.0845	35773636608	2	Poplar&Willow	0	d	0.20518	not
-100	24.0845	35773636608	3	Miscanthus	0	e	0.476579	yes
-100	24.0845	35773636608	4	Switchgrass	0	f	-0.00206096	not
-100	25.3521	35411132416	1	Eucalypt	0	c	0.097909	not
-100	25.3521	35411132416	2	Poplar&Willow	0	d	0.154755	not
-100	25.3521	35411132416	3	Miscanthus	0	e	0.128424	not
-100	25.3521	35411132416	4	Switchgrass	0	f	0.0684786	not
-100	26.6197	35031298048	1	Eucalypt	0	c	0.195825	not
-100	26.6197	35031298048	2	Poplar&Willow	0	d	0.21383	not
-100	26.6197	35031298048	3	Miscanthus	0	e	0.184119	not
-100	26.6197	35031298048	4	Switchgrass	0	f	0.00334167	not
-100	27.8873	34634317824	1	Eucalypt	0	c	0.23337	not
-100	27.8873	34634317824	2	Poplar&Willow	0	d	0.0450017	not
-100	27.8873	34634317824	3	Miscanthus	0	e	0.275675	not
-100	27.8873	34634317824	4	Switchgrass	0	f	-0.266136	not
-100	29.1549	34220388352	1	Eucalypt	0	c	0.0266327	not
-100	29.1549	34220388352	2	Poplar&Willow	0	d	-0.0580744	not
-100	29.1549	34220388352	3	Miscanthus	0	e	0.245334	not
-100	29.1549	34220388352	4	Switchgrass	0	f	-0.255818	not
-100	30.4225	33789706240	1	Eucalypt	0	c	-0.125172	not
-100	30.4225	33789706240	2	Poplar&Willow	0	d	-0.166207	not
-100	30.4225	33789706240	3	Miscanthus	0	e	0.123512	not
-100	30.4225	33789706240	4	Switchgrass	0	f	-0.393948	not
-100	31.6901	33342486528	1	Eucalypt	0	c	-0.0554354	not
-100	31.6901	33342486528	2	Poplar&Willow	0	d	-0.127741	not
-100	31.6901	33342486528	3	Miscanthus	0	e	0.086937	not
-100	31.6901	33342486528	4	Switchgrass	0	f	-0.188665	not
-100	32.9577	32878948352	1	Eucalypt	0	c	-0.0205643	not
-100	32.9577	32878948352	2	Poplar&Willow	0	d	-0.178725	not
-100	32.9577	32878948352	3	Miscanthus	0	e	0.0985514	not
-100	32.9577	32878948352	4	Switchgrass	0	f	-0.0870674	not
-100	34.2254	32399316992	1	Eucalypt	0	c	-0.0105916	not
-100	34.2254	32399316992	2	Poplar&Willow	0	d	-0.0313891	not
-100	34.2254	32399316992	3	Miscanthus	0	e	0.101922	not
-100	34.2254	32399316992	4	Switchgrass	0	f	0.0825076	not
-100	35.493	31903827968	1	Eucalypt	0	c	-0.0154183	not
-100	35.493	31903827968	2	Poplar&Willow	0	d	-0.0541321	not
-100	35.493	31903827968	3	Miscanthus	0	e	-0.0256912	not
-100	35.493	31903827968	4	Switchgrass	0	f	0.192455	not
-100	36.7606	31392722944	1	Eucalypt	0	c	-0.142817	not
-100	36.7606	31392722944	2	Poplar&Willow	0	d	-0.208875	not
-100	36.7606	31392722944	3	Miscanthus	0	e	-0.117336	not
-100	36.7606	31392722944	4	Switchgrass	0	f	0.195886	not
-100	38.0282	30866253824	1	Eucalypt	0	c	0.0160632	not
-100	38.0282	30866253824	2	Poplar&Willow	0	d	-0.222587	not
-100	38.0282	30866253824	3	Miscanthus	0	e	-0.112903	not
-100	38.0282	30866253824	4	Switchgrass	0	f	0.273602	not
-100	39.2958	30324678656	1	Eucalypt	0	c	0.132444	not
-100	39.2958	30324678656	2	Poplar&Willow	0	d	-0.303853	not
-100	39.2958	30324678656	3	Miscanthus	0	e	-0.200806	not
-100	39.2958	30324678656	4	Switchgrass	0	f	0.177112	not
-100	40.5634	29768259584	1	Eucalypt	0	c	0.059269	not
-100	40.5634	29768259584	2	Poplar&Willow	0	d	-0.39337	not
-100	40.5634	29768259584	3	Miscanthus	0	e	-0.480894	not
-100	40.5634	29768259584	4	Switchgrass	0	f	0.00458349	not
-100	41.831	29197271040	1	Eucalypt	0	c	-0.0108467	not
-100	41.831	29197271040	2	Poplar&Willow	0	d	-0.44189	not
-100	41.831	29197271040	3	Miscanthus	0	e	-0.575055	yes
-100	41.831	29197271040	4	Switchgrass	0	f	-0.106281	not
-100	43.0986	28611991552	1	Eucalypt	0	c	-0.00690436	not
-100	43.0986	28611991552	2	Poplar&Willow	0	d	-0.381413	not
-100	43.0986	28611991552	3	Miscanthus	0	e	-0.651181	yes
-100	43.0986	28611991552	4	Switchgrass	0	f	-0.041155	not
-100	44.3662	28012707840	1	Eucalypt	0	c	-0.121269	not
-100	44.3662	28012707840	2	Poplar&Willow	0	d	-0.443203	not
-100	44.3662	28012707840	3	Miscanthus	0	e	-0.877465	yes
[truncated: 16,677 more rows]

## Sheet: Fig1a
lon	lat	id_panel	main_veg_type
-42.5	83.662	a	Bare land
-37.5	83.662	a	Bare land
-35	83.662	a	Bare land
-32.5	83.662	a	Bare land
-30	83.662	a	Bare land
-27.5	83.662	a	Grassland
-85	82.3944	a	Bare land
-82.5	82.3944	a	Bare land
-80	82.3944	a	Bare land
-77.5	82.3944	a	Bare land
-75	82.3944	a	Bare land
-72.5	82.3944	a	Bare land
-70	82.3944	a	Bare land
-67.5	82.3944	a	Bare land
-65	82.3944	a	Bare land
-62.5	82.3944	a	Bare land
-52.5	82.3944	a	Bare land
-50	82.3944	a	Bare land
-47.5	82.3944	a	Bare land
-45	82.3944	a	Bare land
-40	82.3944	a	Bare land
-37.5	82.3944	a	Bare land
-35	82.3944	a	Bare land
-32.5	82.3944	a	Bare land
-30	82.3944	a	Bare land
-27.5	82.3944	a	Bare land
-25	82.3944	a	Grassland
-92.5	81.1268	a	Bare land
-87.5	81.1268	a	Bare land
-80	81.1268	a	Bare land
-77.5	81.1268	a	Bare land
-57.5	81.1268	a	Bare land
-55	81.1268	a	Bare land
-52.5	81.1268	a	Bare land
-50	81.1268	a	Bare land
-47.5	81.1268	a	Bare land
-45	81.1268	a	Bare land
-35	81.1268	a	Bare land
-32.5	81.1268	a	Bare land
-30	81.1268	a	Bare land
-27.5	81.1268	a	Bare land
-25	81.1268	a	Bare land
-20	81.1268	a	Bare land
-17.5	81.1268	a	Bare land
-15	81.1268	a	Bare land
-95	79.8592	a	Bare land
-92.5	79.8592	a	Bare land
-87.5	79.8592	a	Bare land
-85	79.8592	a	Bare land
-82.5	79.8592	a	Bare land
-77.5	79.8592	a	Bare land
-75	79.8592	a	Bare land
-62.5	79.8592	a	Bare land
-60	79.8592	a	Bare land
-25	79.8592	a	Bare land
-22.5	79.8592	a	Bare land
-20	79.8592	a	Bare land
95	79.8592	a	Bare land
97.5	79.8592	a	Bare land
100	79.8592	a	Bare land
-92.5	78.5916	a	Bare land
-90	78.5916	a	Bare land
-87.5	78.5916	a	Bare land
-85	78.5916	a	Bare land
-82.5	78.5916	a	Bare land
-22.5	78.5916	a	Bare land
102.5	78.5916	a	Bare land
105	78.5916	a	Bare land
-117.5	77.3239	a	Bare land
-90	77.3239	a	Bare land
-85	77.3239	a	Bare land
-82.5	77.3239	a	Bare land
-67.5	77.3239	a	Bare land
-22.5	77.3239	a	Bare land
-20	77.3239	a	Bare land
102.5	77.3239	a	Bare land
105	77.3239	a	Bare land
107.5	77.3239	a	Bare land
-120	76.0563	a	Bare land
-115	76.0563	a	Bare land
-100	76.0563	a	Bare land
-97.5	76.0563	a	Bare land
-95	76.0563	a	Bare land
-92.5	76.0563	a	Bare land
-90	76.0563	a	Bare land
-67.5	76.0563	a	Bare land
-60	76.0563	a	Bare land
-22.5	76.0563	a	Bare land
100	76.0563	a	Grassland
102.5	76.0563	a	Bare land
105	76.0563	a	Bare land
107.5	76.0563	a	Bare land
110	76.0563	a	Bare land
112.5	76.0563	a	Bare land
-112.5	74.7887	a	Bare land
-90	74.7887	a	Bare land
-87.5	74.7887	a	Bare land
-85	74.7887	a	Bare land
-82.5	74.7887	a	Bare land
-80	74.7887	a	Bare land
-22.5	74.7887	a	Bare land
-20	74.7887	a	Grassland
57.5	74.7887	a	Bare land
60	74.7887	a	Bare land
87.5	74.7887	a	Grassland
90	74.7887	a	Bare land
92.5	74.7887	a	Bare land
95	74.7887	a	Bare land
97.5	74.7887	a	Bare land
100	74.7887	a	Bare land
102.5	74.7887	a	Bare land
105	74.7887	a	Bare land
107.5	74.7887	a	Bare land
110	74.7887	a	Bare land
-122.5	73.5211	a	Grassland
-120	73.5211	a	Bare land
-117.5	73.5211	a	Bare land
-105	73.5211	a	Bare land
-100	73.5211	a	Bare land
-97.5	73.5211	a	Bare land
-95	73.5211	a	Bare land
-92.5	73.5211	a	Bare land
-85	73.5211	a	Bare land
-55	73.5211	a	Bare land
-27.5	73.5211	a	Bare land
-22.5	73.5211	a	Grassland
55	73.5211	a	Bare land
57.5	73.5211	a	Bare land
85	73.5211	a	Grassland
90	73.5211	a	Grassland
92.5	73.5211	a	Bare land
95	73.5211	a	Bare land
97.5	73.5211	a	Grassland
100	73.5211	a	Grassland
102.5	73.5211	a	Grassland
105	73.5211	a	Grassland
107.5	73.5211	a	Bare land
110	73.5211	a	Bare land
142.5	73.5211	a	Bare land
-125	72.2535	a	Grassland
-122.5	72.2535	a	Grassland
-117.5	72.2535	a	Bare land
-115	72.2535	a	Bare land
-112.5	72.2535	a	Bare land
-110	72.2535	a	Bare land
-107.5	72.2535	a	Bare land
-105	72.2535	a	Bare land
-100	72.2535	a	Bare land
-97.5	72.2535	a	Bare land
-87.5	72.2535	a	Bare land
-85	72.2535	a	Bare land
-82.5	72.2535	a	Bare land
-80	72.2535	a	Bare land
-75	72.2535	a	Bare land
-55	72.2535	a	Bare land
-52.5	72.2535	a	Bare land
-27.5	72.2535	a	Bare land
-25	72.2535	a	Grassland
-22.5	72.2535	a	Grassland
55	72.2535	a	Bare land
70	72.2535	a	Grassland
72.5	72.2535	a	Grassland
80	72.2535	a	Grassland
82.5	72.2535	a	Grassland
85	72.2535	a	Grassland
87.5	72.2535	a	Grassland
90	72.2535	a	Grassland
92.5	72.2535	a	Grassland
95	72.2535	a	Grassland
97.5	72.2535	a	Grassland
100	72.2535	a	Grassland
102.5	72.2535	a	Grassland
105	72.2535	a	Grassland
107.5	72.2535	a	Bare land
110	72.2535	a	Grassland
112.5	72.2535	a	Grassland
115	72.2535	a	Grassland
117.5	72.2535	a	Grassland
120	72.2535	a	Grassland
122.5	72.2535	a	Grassland
125	72.2535	a	Grassland
127.5	72.2535	a	Grassland
140	72.2535	a	Bare land
142.5	72.2535	a	Grassland
147.5	72.2535	a	Grassland
-157.5	70.9859	a	Grassland
-155	70.9859	a	Grassland
-152.5	70.9859	a	Grassland
-117.5	70.9859	a	Bare land
-115	70.9859	a	Bare land
-112.5	70.9859	a	Bare land
-110	70.9859	a	Bare land
-107.5	70.9859	a	Bare land
-105	70.9859	a	Bare land
-95	70.9859	a	Grassland
-92.5	70.9859	a	Grassland
-87.5	70.9859	a	Bare land
-85	70.9859	a	Grassland
-82.5	70.9859	a	Grassland
-80	70.9859	a	Grassland
-77.5	70.9859	a	Grassland
-75	70.9859	a	Bare land
-72.5	70.9859	a	Bare land
-70	70.9859	a	Bare land
-27.5	70.9859	a	Bare land
-22.5	70.9859	a	Bare land
25	70.9859	a	Grassland
55	70.9859	a	Bare land
57.5	70.9859	a	Grassland
70	70.9859	a	Grassland
72.5	70.9859	a	Grassland
75	70.9859	a	Grassland
77.5	70.9859	a	Grassland
80	70.9859	a	Grassland
82.5	70.9859	a	Grassland
85	70.9859	a	Grassland
87.5	70.9859	a	Grassland
90	70.9859	a	Grassland
92.5	70.9859	a	Grassland
95	70.9859	a	Grassland
97.5	70.9859	a	Grassland
100	70.9859	a	Grassland
102.5	70.9859	a	Grassland
105	70.9859	a	Grassland
107.5	70.9859	a	Bare land
110	70.9859	a	Grassland
112.5	70.9859	a	Grassland
115	70.9859	a	Grassland
117.5	70.9859	a	Grassland
120	70.9859	a	Grassland
122.5	70.9859	a	Grassland
125	70.9859	a	Grassland
127.5	70.9859	a	Bare land
130	70.9859	a	Bare land
132.5	70.9859	a	Grassland
135	70.9859	a	Grassland
137.5	70.9859	a	Grassland
140	70.9859	a	Grassland
142.5	70.9859	a	Grassland
145	70.9859	a	Grassland
147.5	70.9859	a	Grassland
150	70.9859	a	Grassland
152.5	70.9859	a	Grassland
155	70.9859	a	Grassland
157.5	70.9859	a	Grassland
-162.5	69.7183	a	Bare land
-160	69.7183	a	Bare land
-157.5	69.7183	a	Bare land
-155	69.7183	a	Bare land
-152.5	69.7183	a	Bare land
-150	69.7183	a	Bare land
-147.5	69.7183	a	Bare land
-145	69.7183	a	Bare land
-142.5	69.7183	a	Bare land
-127.5	69.7183	a	Grassland
-122.5	69.7183	a	Bare land
-115	69.7183	a	Bare land
-112.5	69.7183	a	Bare land
-110	69.7183	a	Bare land
-107.5	69.7183	a	Bare land
-105	69.7183	a	Grassland
-102.5	69.7183	a	Grassland
-97.5	69.7183	a	Bare land
-95	69.7183	a	Grassland
-92.5	69.7183	a	Grassland
-85	69.7183	a	Grassland
-82.5	69.7183	a	Grassland
-80	69.7183	a	Bare land
-75	69.7183	a	Grassland
-72.5	69.7183	a	Grassland
-70	69.7183	a	Bare land
-52.5	69.7183	a	Grassland
-50	69.7183	a	Bare land
-30	69.7183	a	Bare land
-27.5	69.7183	a	Bare land
-25	69.7183	a	Bare land
22.5	69.7183	a	Grassland
25	69.7183	a	Grassland
27.5	69.7183	a	Grassland
32.5	69.7183	a	Needleleaf forest
60	69.7183	a	Grassland
67.5	69.7183	a	Grassland
70	69.7183	a	Grassland
72.5	69.7183	a	Grassland
75	69.7183	a	Grassland
77.5	69.7183	a	Grassland
80	69.7183	a	Grassland
82.5	69.7183	a	Grassland
85	69.7183	a	Grassland
87.5	69.7183	a	Grassland
90	69.7183	a	Bare land
92.5	69.7183	a	Bare land
95	69.7183	a	Bare land
97.5	69.7183	a	Bare land
100	69.7183	a	Grassland
102.5	69.7183	a	Grassland
105	69.7183	a	Needleleaf forest
107.5	69.7183	a	Needleleaf forest
110	69.7183	a	Needleleaf forest
112.5	69.7183	a	Needleleaf forest
115	69.7183	a	Needleleaf forest
117.5	69.7183	a	Needleleaf forest
120	69.7183	a	Needleleaf forest
122.5	69.7183	a	Needleleaf forest
125	69.7183	a	Needleleaf forest
127.5	69.7183	a	Bare land
130	69.7183	a	Bare land
132.5	69.7183	a	Grassland
135	69.7183	a	Needleleaf forest
137.5	69.7183	a	Grassland
140	69.7183	a	Grassland
142.5	69.7183	a	Grassland
145	69.7183	a	Needleleaf forest
147.5	69.7183	a	Needleleaf forest
150	69.7183	a	Grassland
152.5	69.7183	a	Grassland
155	69.7183	a	Grassland
157.5	69.7183	a	Grassland
160	69.7183	a	Grassland
172.5	69.7183	a	Bare land
175	69.7183	a	Bare land
-180	68.4507	a	Bare land
-177.5	68.4507	a	Bare land
-165	68.4507	a	Bare land
-162.5	68.4507	a	Bare land
-160	68.4507	a	Bare land
-157.5	68.4507	a	Bare land
-155	68.4507	a	Bare land
-152.5	68.4507	a	Bare land
-150	68.4507	a	Bare land
-147.5	68.4507	a	Bare land
-145	68.4507	a	Bare land
-142.5	68.4507	a	Bare land
-140	68.4507	a	Grassland
-137.5	68.4507	a	Grassland
-135	68.4507	a	Grassland
-132.5	68.4507	a	Grassland
-130	68.4507	a	Grassland
-127.5	68.4507	a	Grassland
-125	68.4507	a	Grassland
-122.5	68.4507	a	Bare land
-120	68.4507	a	Bare land
-117.5	68.4507	a	Grassland
-115	68.4507	a	Bare land
-105	68.4507	a	Grassland
-97.5	68.4507	a	Bare land
-92.5	68.4507	a	Grassland
-85	68.4507	a	Grassland
-82.5	68.4507	a	Grassland
-72.5	68.4507	a	Grassland
-70	68.4507	a	Bare land
-67.5	68.4507	a	Bare land
-52.5	68.4507	a	Grassland
-50	68.4507	a	Grassland
-30	68.4507	a	Bare land
17.5	68.4507	a	Grassland
20	68.4507	a	Grassland
22.5	68.4507	a	Grassland
25	68.4507	a	Grassland
27.5	68.4507	a	Needleleaf forest
30	68.4507	a	Needleleaf forest
32.5	68.4507	a	Needleleaf forest
35	68.4507	a	Grassland
37.5	68.4507	a	Grassland
52.5	68.4507	a	Grassland
57.5	68.4507	a	Grassland
60	68.4507	a	Grassland
62.5	68.4507	a	Grassland
65	68.4507	a	Grassland
67.5	68.4507	a	Grassland
70	68.4507	a	Grassland
72.5	68.4507	a	Grassland
75	68.4507	a	Grassland
77.5	68.4507	a	Grassland
80	68.4507	a	Grassland
82.5	68.4507	a	Grassland
85	68.4507	a	Grassland
87.5	68.4507	a	Grassland
90	68.4507	a	Bare land
92.5	68.4507	a	Bare land
95	68.4507	a	Bare land
97.5	68.4507	a	Bare land
100	68.4507	a	Grassland
102.5	68.4507	a	Needleleaf forest
105	68.4507	a	Needleleaf forest
107.5	68.4507	a	Needleleaf forest
110	68.4507	a	Needleleaf forest
112.5	68.4507	a	Needleleaf forest
115	68.4507	a	Needleleaf forest
117.5	68.4507	a	Needleleaf forest
120	68.4507	a	Needleleaf forest
122.5	68.4507	a	Needleleaf forest
125	68.4507	a	Needleleaf forest
127.5	68.4507	a	Bare land
130	68.4507	a	Bare land
132.5	68.4507	a	Needleleaf forest
135	68.4507	a	Needleleaf forest
137.5	68.4507	a	Grassland
140	68.4507	a	Bare land
142.5	68.4507	a	Needleleaf forest
145	68.4507	a	Needleleaf forest
147.5	68.4507	a	Needleleaf forest
150	68.4507	a	Needleleaf forest
152.5	68.4507	a	Needleleaf forest
155	68.4507	a	Grassland
157.5	68.4507	a	Grassland
160	68.4507	a	Needleleaf forest
162.5	68.4507	a	Needleleaf forest
165	68.4507	a	Grassland
167.5	68.4507	a	Bare land
170	68.4507	a	Bare land
172.5	68.4507	a	Bare land
175	68.4507	a	Bare land
177.5	68.4507	a	Bare land
-180	67.1831	a	Bare land
-177.5	67.1831	a	Bare land
-175	67.1831	a	Bare land
-162.5	67.1831	a	Grassland
-160	67.1831	a	Grassland
-157.5	67.1831	a	Grassland
-155	67.1831	a	Needleleaf forest
-152.5	67.1831	a	Needleleaf forest
-150	67.1831	a	Needleleaf forest
-147.5	67.1831	a	Needleleaf forest
-145	67.1831	a	Needleleaf forest
-142.5	67.1831	a	Needleleaf forest
-140	67.1831	a	Needleleaf forest
-137.5	67.1831	a	Grassland
-135	67.1831	a	Grassland
-132.5	67.1831	a	Grassland
-130	67.1831	a	Grassland
-127.5	67.1831	a	Grassland
-125	67.1831	a	Grassland
-122.5	67.1831	a	Grassland
-120	67.1831	a	Bare land
-117.5	67.1831	a	Grassland
-115	67.1831	a	Grassland
-112.5	67.1831	a	Grassland
-110	67.1831	a	Grassland
-105	67.1831	a	Grassland
-102.5	67.1831	a	Grassland
-100	67.1831	a	Grassland
-97.5	67.1831	a	Grassland
-95	67.1831	a	Grassland
-92.5	67.1831	a	Grassland
-90	67.1831	a	Grassland
-87.5	67.1831	a	Grassland
-85	67.1831	a	Grassland
-82.5	67.1831	a	Grassland
-70	67.1831	a	Grassland
-67.5	67.1831	a	Bare land
-65	67.1831	a	Bare land
-52.5	67.1831	a	Grassland
-50	67.1831	a	Grassland
-35	67.1831	a	Bare land
15	67.1831	a	Grassland
17.5	67.1831	a	Grassland
20	67.1831	a	Needleleaf forest
22.5	67.1831	a	Needleleaf forest
25	67.1831	a	Needleleaf forest
27.5	67.1831	a	Needleleaf forest
30	67.1831	a	Needleleaf forest
32.5	67.1831	a	Needleleaf forest
35	67.1831	a	Needleleaf forest
37.5	67.1831	a	Needleleaf forest
40	67.1831	a	Grassland
45	67.1831	a	Grassland
50	67.1831	a	Needleleaf forest
52.5	67.1831	a	Grassland
55	67.1831	a	Grassland
57.5	67.1831	a	Grassland
60	67.1831	a	Grassland
62.5	67.1831	a	Grassland
65	67.1831	a	Grassland
67.5	67.1831	a	Grassland
70	67.1831	a	Grassland
75	67.1831	a	Grassland
77.5	67.1831	a	Grassland
80	67.1831	a	Grassland
82.5	67.1831	a	Grassland
85	67.1831	a	Grassland
87.5	67.1831	a	Needleleaf forest
90	67.1831	a	Needleleaf forest
92.5	67.1831	a	Grassland
95	67.1831	a	Grassland
97.5	67.1831	a	Grassland
100	67.1831	a	Needleleaf forest
102.5	67.1831	a	Needleleaf forest
105	67.1831	a	Needleleaf forest
107.5	67.1831	a	Needleleaf forest
110	67.1831	a	Needleleaf forest
112.5	67.1831	a	Needleleaf forest
115	67.1831	a	Needleleaf forest
117.5	67.1831	a	Needleleaf forest
120	67.1831	a	Needleleaf forest
122.5	67.1831	a	Needleleaf forest
125	67.1831	a	Needleleaf forest
127.5	67.1831	a	Bare land
130	67.1831	a	Needleleaf forest
132.5	67.1831	a	Needleleaf forest
135	67.1831	a	Needleleaf forest
137.5	67.1831	a	Needleleaf forest
140	67.1831	a	Bare land
142.5	67.1831	a	Needleleaf forest
145	67.1831	a	Needleleaf forest
147.5	67.1831	a	Needleleaf forest
150	67.1831	a	Needleleaf forest
152.5	67.1831	a	Needleleaf forest
155	67.1831	a	Needleleaf forest
157.5	67.1831	a	Needleleaf forest
160	67.1831	a	Needleleaf forest
162.5	67.1831	a	Needleleaf forest
165	67.1831	a	Needleleaf forest
167.5	67.1831	a	Bare land
170	67.1831	a	Bare land
172.5	67.1831	a	Bare land
175	67.1831	a	Bare land
177.5	67.1831	a	Bare land
-180	65.9155	a	Bare land
-177.5	65.9155	a	Bare land
-175	65.9155	a	Bare land
-172.5	65.9155	a	Bare land
-165	65.9155	a	Bare land
-162.5	65.9155	a	Grassland
-160	65.9155	a	Grassland
-157.5	65.9155	a	Needleleaf forest
-155	65.9155	a	Needleleaf forest
-152.5	65.9155	a	Needleleaf forest
-150	65.9155	a	Needleleaf forest
-147.5	65.9155	a	Needleleaf forest
-145	65.9155	a	Needleleaf forest
-142.5	65.9155	a	Needleleaf forest
-140	65.9155	a	Needleleaf forest
-137.5	65.9155	a	Grassland
-135	65.9155	a	Grassland
-132.5	65.9155	a	Grassland
-130	65.9155	a	Grassland
-127.5	65.9155	a	Grassland
-125	65.9155	a	Grassland
-122.5	65.9155	a	Grassland
-120	65.9155	a	Grassland
-117.5	65.9155	a	Grassland
-115	65.9155	a	Grassland
-112.5	65.9155	a	Grassland
-110	65.9155	a	Grassland
-107.5	65.9155	a	Grassland
-105	65.9155	a	Grassland
-102.5	65.9155	a	Grassland
-100	65.9155	a	Grassland
-97.5	65.9155	a	Grassland
-95	65.9155	a	Grassland
-92.5	65.9155	a	Grassland
-90	65.9155	a	Grassland
-87.5	65.9155	a	Grassland
-85	65.9155	a	Grassland
-72.5	65.9155	a	Grassland
-70	65.9155	a	Grassland
-65	65.9155	a	Bare land
-62.5	65.9155	a	Bare land
-52.5	65.9155	a	Grassland
-50	65.9155	a	Grassland
-40	65.9155	a	Bare land
-37.5	65.9155	a	Bare land
-22.5	65.9155	a	Bare land
-20	65.9155	a	Bare land
-17.5	65.9155	a	Bare land
-15	65.9155	a	Grassland
15	65.9155	a	Grassland
17.5	65.9155	a	Needleleaf forest
20	65.9155	a	Needleleaf forest
22.5	65.9155	a	Needleleaf forest
25	65.9155	a	Needleleaf forest
27.5	65.9155	a	Needleleaf forest
30	65.9155	a	Needleleaf forest
32.5	65.9155	a	Needleleaf forest
42.5	65.9155	a	Needleleaf forest
45	65.9155	a	Needleleaf forest
47.5	65.9155	a	Needleleaf forest
50	65.9155	a	Needleleaf forest
52.5	65.9155	a	Needleleaf forest
55	65.9155	a	Needleleaf forest
57.5	65.9155	a	Needleleaf forest
60	65.9155	a	Needleleaf forest
62.5	65.9155	a	Needleleaf forest
65	65.9155	a	Needleleaf forest
67.5	65.9155	a	Grassland
70	65.9155	a	Grassland
72.5	65.9155	a	Grassland
75	65.9155	a	Grassland
77.5	65.9155	a	Grassland
80	65.9155	a	Grassland
82.5	65.9155	a	Grassland
85	65.9155	a	Grassland
87.5	65.9155	a	Grassland
90	65.9155	a	Needleleaf forest
92.5	65.9155	a	Needleleaf forest
95	65.9155	a	Needleleaf forest
97.5	65.9155	a	Needleleaf forest
100	65.9155	a	Needleleaf forest
102.5	65.9155	a	Needleleaf forest
105	65.9155	a	Needleleaf forest
107.5	65.9155	a	Needleleaf forest
110	65.9155	a	Needleleaf forest
112.5	65.9155	a	Needleleaf forest
115	65.9155	a	Needleleaf forest
117.5	65.9155	a	Needleleaf forest
120	65.9155	a	Needleleaf forest
122.5	65.9155	a	Needleleaf forest
125	65.9155	a	Needleleaf forest
127.5	65.9155	a	Needleleaf forest
130	65.9155	a	Needleleaf forest
132.5	65.9155	a	Needleleaf forest
135	65.9155	a	Needleleaf forest
137.5	65.9155	a	Needleleaf forest
140	65.9155	a	Bare land
142.5	65.9155	a	Needleleaf forest
145	65.9155	a	Needleleaf forest
147.5	65.9155	a	Needleleaf forest
150	65.9155	a	Needleleaf forest
152.5	65.9155	a	Needleleaf forest
155	65.9155	a	Needleleaf forest
157.5	65.9155	a	Needleleaf forest
160	65.9155	a	Needleleaf forest
162.5	65.9155	a	Needleleaf forest
165	65.9155	a	Grassland
167.5	65.9155	a	Bare land
170	65.9155	a	Bare land
172.5	65.9155	a	Bare land
175	65.9155	a	Bare land
177.5	65.9155	a	Bare land
-165	64.6479	a	Bare land
-162.5	64.6479	a	Grassland
-160	64.6479	a	Needleleaf forest
-157.5	64.6479	a	Needleleaf forest
-155	64.6479	a	Needleleaf forest
-152.5	64.6479	a	Needleleaf forest
-150	64.6479	a	Needleleaf forest
-147.5	64.6479	a	Needleleaf forest
-145	64.6479	a	Needleleaf forest
-142.5	64.6479	a	Needleleaf forest
-140	64.6479	a	Needleleaf forest
-137.5	64.6479	a	Grassland
-135	64.6479	a	Grassland
-132.5	64.6479	a	Bare land
-130	64.6479	a	Bare land
-127.5	64.6479	a	Grassland
-125	64.6479	a	Grassland
-122.5	64.6479	a	Grassland
-120	64.6479	a	Grassland
-117.5	64.6479	a	Grassland
-115	64.6479	a	Grassland
-112.5	64.6479	a	Grassland
-110	64.6479	a	Grassland
-107.5	64.6479	a	Grassland
-105	64.6479	a	Grassland
-102.5	64.6479	a	Grassland
-100	64.6479	a	Grassland
-97.5	64.6479	a	Grassland
-95	64.6479	a	Grassland
-92.5	64.6479	a	Grassland
-90	64.6479	a	Grassland
-87.5	64.6479	a	Grassland
-85	64.6479	a	Grassland
-82.5	64.6479	a	Grassland
-77.5	64.6479	a	Grassland
-75	64.6479	a	Grassland
-72.5	64.6479	a	Grassland
-70	64.6479	a	Grassland
-67.5	64.6479	a	Grassland
-20	64.6479	a	Bare land
-17.5	64.6479	a	Bare land
-15	64.6479	a	Bare land
12.5	64.6479	a	Grassland
15	64.6479	a	Grassland
17.5	64.6479	a	Needleleaf forest
20	64.6479	a	Needleleaf forest
25	64.6479	a	Needleleaf forest
27.5	64.6479	a	Needleleaf forest
30	64.6479	a	Needleleaf forest
32.5	64.6479	a	Needleleaf forest
35	64.6479	a	Needleleaf forest
37.5	64.6479	a	Needleleaf forest
42.5	64.6479	a	Needleleaf forest
45	64.6479	a	Needleleaf forest
47.5	64.6479	a	Needleleaf forest
50	64.6479	a	Needleleaf forest
52.5	64.6479	a	Needleleaf forest
55	64.6479	a	Needleleaf forest
57.5	64.6479	a	Needleleaf forest
60	64.6479	a	Needleleaf forest
62.5	64.6479	a	Needleleaf forest
65	64.6479	a	Needleleaf forest
67.5	64.6479	a	Needleleaf forest
70	64.6479	a	Grassland
72.5	64.6479	a	Grassland
75	64.6479	a	Grassland
77.5	64.6479	a	Grassland
80	64.6479	a	Grassland
82.5	64.6479	a	Grassland
85	64.6479	a	Needleleaf forest
87.5	64.6479	a	Needleleaf forest
90	64.6479	a	Needleleaf forest
92.5	64.6479	a	Needleleaf forest
95	64.6479	a	Needleleaf forest
97.5	64.6479	a	Needleleaf forest
100	64.6479	a	Needleleaf forest
102.5	64.6479	a	Needleleaf forest
105	64.6479	a	Needleleaf forest
107.5	64.6479	a	Needleleaf forest
110	64.6479	a	Needleleaf forest
112.5	64.6479	a	Needleleaf forest
115	64.6479	a	Needleleaf forest
117.5	64.6479	a	Needleleaf forest
120	64.6479	a	Needleleaf forest
122.5	64.6479	a	Needleleaf forest
125	64.6479	a	Needleleaf forest
127.5	64.6479	a	Needleleaf forest
130	64.6479	a	Needleleaf forest
132.5	64.6479	a	Needleleaf forest
135	64.6479	a	Needleleaf forest
137.5	64.6479	a	Needleleaf forest
140	64.6479	a	Needleleaf forest
142.5	64.6479	a	Needleleaf forest
145	64.6479	a	Needleleaf forest
147.5	64.6479	a	Needleleaf forest
150	64.6479	a	Needleleaf forest
152.5	64.6479	a	Needleleaf forest
155	64.6479	a	Needleleaf forest
157.5	64.6479	a	Needleleaf forest
160	64.6479	a	Needleleaf forest
162.5	64.6479	a	Grassland
165	64.6479	a	Bare land
167.5	64.6479	a	Bare land
170	64.6479	a	Grassland
172.5	64.6479	a	Grassland
175	64.6479	a	Grassland
177.5	64.6479	a	Grassland
-160	63.3803	a	Needleleaf forest
-157.5	63.3803	a	Needleleaf forest
-155	63.3803	a	Needleleaf forest
-152.5	63.3803	a	Needleleaf forest
-150	63.3803	a	Bare land
-147.5	63.3803	a	Bare land
-145	63.3803	a	Needleleaf forest
-142.5	63.3803	a	Needleleaf forest
-140	63.3803	a	Needleleaf forest
-137.5	63.3803	a	Needleleaf forest
-135	63.3803	a	Needleleaf forest
-132.5	63.3803	a	Needleleaf forest
-130	63.3803	a	Needleleaf forest
-127.5	63.3803	a	Bare land
-125	63.3803	a	Grassland
-122.5	63.3803	a	Grassland
-120	63.3803	a	Grassland
-117.5	63.3803	a	Grassland
-115	63.3803	a	Needleleaf forest
-112.5	63.3803	a	Needleleaf forest
-110	63.3803	a	Grassland
-107.5	63.3803	a	Grassland
-105	63.3803	a	Grassland
-102.5	63.3803	a	Grassland
-100	63.3803	a	Grassland
-97.5	63.3803	a	Grassland
-95	63.3803	a	Grassland
-92.5	63.3803	a	Grassland
-85	63.3803	a	Bare land
-70	63.3803	a	Grassland
-65	63.3803	a	Bare land
-50	63.3803	a	Grassland
-42.5	63.3803	a	Bare land
10	63.3803	a	Grassland
12.5	63.3803	a	Grassland
15	63.3803	a	Needleleaf forest
17.5	63.3803	a	Needleleaf forest
25	63.3803	a	Needleleaf forest
27.5	63.3803	a	Needleleaf forest
30	63.3803	a	Needleleaf forest
32.5	63.3803	a	Needleleaf forest
35	63.3803	a	Needleleaf forest
37.5	63.3803	a	Needleleaf forest
40	63.3803	a	Needleleaf forest
42.5	63.3803	a	Needleleaf forest
45	63.3803	a	Needleleaf forest
47.5	63.3803	a	Needleleaf forest
50	63.3803	a	Needleleaf forest
52.5	63.3803	a	Needleleaf forest
55	63.3803	a	Needleleaf forest
57.5	63.3803	a	Needleleaf forest
60	63.3803	a	Needleleaf forest
62.5	63.3803	a	Needleleaf forest
65	63.3803	a	Needleleaf forest
67.5	63.3803	a	Needleleaf forest
70	63.3803	a	Grassland
72.5	63.3803	a	Grassland
75	63.3803	a	Grassland
77.5	63.3803	a	Grassland
80	63.3803	a	Needleleaf forest
82.5	63.3803	a	Needleleaf forest
85	63.3803	a	Needleleaf forest
87.5	63.3803	a	Needleleaf forest
90	63.3803	a	Needleleaf forest
92.5	63.3803	a	Needleleaf forest
95	63.3803	a	Needleleaf forest
97.5	63.3803	a	Needleleaf forest
100	63.3803	a	Needleleaf forest
102.5	63.3803	a	Needleleaf forest
105	63.3803	a	Needleleaf forest
107.5	63.3803	a	Needleleaf forest
110	63.3803	a	Needleleaf forest
112.5	63.3803	a	Needleleaf forest
115	63.3803	a	Needleleaf forest
117.5	63.3803	a	Needleleaf forest
120	63.3803	a	Needleleaf forest
122.5	63.3803	a	Needleleaf forest
125	63.3803	a	Needleleaf forest
127.5	63.3803	a	Needleleaf forest
130	63.3803	a	Needleleaf forest
132.5	63.3803	a	Needleleaf forest
135	63.3803	a	Needleleaf forest
137.5	63.3803	a	Needleleaf forest
140	63.3803	a	Bare land
142.5	63.3803	a	Needleleaf forest
145	63.3803	a	Needleleaf forest
147.5	63.3803	a	Needleleaf forest
150	63.3803	a	Needleleaf forest
152.5	63.3803	a	Needleleaf forest
155	63.3803	a	Needleleaf forest
157.5	63.3803	a	Needleleaf forest
160	63.3803	a	Grassland
162.5	63.3803	a	Grassland
165	63.3803	a	Grassland
167.5	63.3803	a	Grassland
170	63.3803	a	Grassland
172.5	63.3803	a	Grassland
175	63.3803	a	Grassland
177.5	63.3803	a	Bare land
-165	62.1127	a	Grassland
-162.5	62.1127	a	Grassland
-160	62.1127	a	Needleleaf forest
-157.5	62.1127	a	Needleleaf forest
-155	62.1127	a	Needleleaf forest
-152.5	62.1127	a	Needleleaf forest
-150	62.1127	a	Needleleaf forest
-147.5	62.1127	a	Bare land
-145	62.1127	a	Needleleaf forest
-142.5	62.1127	a	Bare land
-140	62.1127	a	Needleleaf forest
-137.5	62.1127	a	Needleleaf forest
-135	62.1127	a	Needleleaf forest
-132.5	62.1127	a	Needleleaf forest
-130	62.1127	a	Needleleaf forest
-127.5	62.1127	a	Bare land
-125	62.1127	a	Needleleaf forest
-122.5	62.1127	a	Needleleaf forest
-120	62.1127	a	Grassland
-117.5	62.1127	a	Grassland
-115	62.1127	a	Needleleaf forest
-112.5	62.1127	a	Needleleaf forest
-110	62.1127	a	Needleleaf forest
-107.5	62.1127	a	Grassland
-105	62.1127	a	Grassland
-102.5	62.1127	a	Grassland
-100	62.1127	a	Grassland
-97.5	62.1127	a	Grassland
-95	62.1127	a	Grassland
-77.5	62.1127	a	Grassland
-75	62.1127	a	Grassland
-67.5	62.1127	a	Bare land
-47.5	62.1127	a	Bare land
7.5	62.1127	a	Grassland
10	62.1127	a	Grassland
12.5	62.1127	a	Needleleaf forest
15	62.1127	a	Needleleaf forest
17.5	62.1127	a	Needleleaf forest
22.5	62.1127	a	Needleleaf forest
25	62.1127	a	Needleleaf forest
27.5	62.1127	a	Needleleaf forest
30	62.1127	a	Needleleaf forest
32.5	62.1127	a	Needleleaf forest
35	62.1127	a	Needleleaf forest
37.5	62.1127	a	Needleleaf forest
40	62.1127	a	Needleleaf forest
42.5	62.1127	a	Needleleaf forest
45	62.1127	a	Needleleaf forest
47.5	62.1127	a	Needleleaf forest
50	62.1127	a	Needleleaf forest
52.5	62.1127	a	Needleleaf forest
55	62.1127	a	Needleleaf forest
57.5	62.1127	a	Needleleaf forest
60	62.1127	a	Needleleaf forest
62.5	62.1127	a	Needleleaf forest
65	62.1127	a	Needleleaf forest
67.5	62.1127	a	Needleleaf forest
70	62.1127	a	Grassland
72.5	62.1127	a	Grassland
75	62.1127	a	Grassland
77.5	62.1127	a	Grassland
80	62.1127	a	Needleleaf forest
82.5	62.1127	a	Needleleaf forest
85	62.1127	a	Needleleaf forest
87.5	62.1127	a	Needleleaf forest
90	62.1127	a	Needleleaf forest
92.5	62.1127	a	Needleleaf forest
95	62.1127	a	Needleleaf forest
97.5	62.1127	a	Needleleaf forest
100	62.1127	a	Needleleaf forest
102.5	62.1127	a	Needleleaf forest
105	62.1127	a	Needleleaf forest
107.5	62.1127	a	Needleleaf forest
110	62.1127	a	Needleleaf forest
112.5	62.1127	a	Needleleaf forest
115	62.1127	a	Needleleaf forest
117.5	62.1127	a	Needleleaf forest
120	62.1127	a	Needleleaf forest
122.5	62.1127	a	Needleleaf forest
125	62.1127	a	Needleleaf forest
127.5	62.1127	a	Needleleaf forest
130	62.1127	a	Needleleaf forest
132.5	62.1127	a	Needleleaf forest
135	62.1127	a	Needleleaf forest
137.5	62.1127	a	Needleleaf forest
140	62.1127	a	Needleleaf forest
142.5	62.1127	a	Needleleaf forest
145	62.1127	a	Needleleaf forest
147.5	62.1127	a	Needleleaf forest
150	62.1127	a	Needleleaf forest
152.5	62.1127	a	Needleleaf forest
155	62.1127	a	Needleleaf forest
157.5	62.1127	a	Grassland
160	62.1127	a	Grassland
162.5	62.1127	a	Grassland
165	62.1127	a	Grassland
167.5	62.1127	a	Grassland
170	62.1127	a	Grassland
172.5	62.1127	a	Bare land
175	62.1127	a	Grassland
-162.5	60.8451	a	Grassland
-160	60.8451	a	Needleleaf forest
-157.5	60.8451	a	Needleleaf forest
-155	60.8451	a	Needleleaf forest
-152.5	60.8451	a	Bare land
-150	60.8451	a	Needleleaf forest
-145	60.8451	a	Needleleaf forest
-142.5	60.8451	a	Bare land
-140	60.8451	a	Bare land
-137.5	60.8451	a	Needleleaf forest
-135	60.8451	a	Needleleaf forest
-132.5	60.8451	a	Needleleaf forest
-130	60.8451	a	Needleleaf forest
-127.5	60.8451	a	Needleleaf forest
-125	60.8451	a	Needleleaf forest
-122.5	60.8451	a	Needleleaf forest
-120	60.8451	a	Needleleaf forest
-117.5	60.8451	a	Needleleaf forest
-115	60.8451	a	Needleleaf forest
-112.5	60.8451	a	Needleleaf forest
-110	60.8451	a	Needleleaf forest
-107.5	60.8451	a	Needleleaf forest
-105	60.8451	a	Needleleaf forest
-102.5	60.8451	a	Grassland
-100	60.8451	a	Grassland
-97.5	60.8451	a	Grassland
-95	60.8451	a	Grassland
-75	60.8451	a	Grassland
-72.5	60.8451	a	Grassland
-70	60.8451	a	Grassland
-45	60.8451	a	Grassland
7.5	60.8451	a	Grassland
10	60.8451	a	Needleleaf forest
12.5	60.8451	a	Needleleaf forest
15	60.8451	a	Needleleaf forest
17.5	60.8451	a	Needleleaf forest
22.5	60.8451	a	Needleleaf forest
25	60.8451	a	Needleleaf forest
27.5	60.8451	a	Needleleaf forest
30	60.8451	a	Needleleaf forest
32.5	60.8451	a	Needleleaf forest
35	60.8451	a	Needleleaf forest
37.5	60.8451	a	Needleleaf forest
40	60.8451	a	Needleleaf forest
42.5	60.8451	a	Needleleaf forest
45	60.8451	a	Needleleaf forest
47.5	60.8451	a	Needleleaf forest
50	60.8451	a	Needleleaf forest
52.5	60.8451	a	Needleleaf forest
55	60.8451	a	Needleleaf forest
57.5	60.8451	a	Needleleaf forest
60	60.8451	a	Needleleaf forest
62.5	60.8451	a	Needleleaf forest
65	60.8451	a	Needleleaf forest
67.5	60.8451	a	Grassland
70	60.8451	a	Grassland
72.5	60.8451	a	Grassland
75	60.8451	a	Grassland
77.5	60.8451	a	Needleleaf forest
80	60.8451	a	Grassland
82.5	60.8451	a	Needleleaf forest
85	60.8451	a	Needleleaf forest
87.5	60.8451	a	Needleleaf forest
90	60.8451	a	Needleleaf forest
92.5	60.8451	a	Needleleaf forest
95	60.8451	a	Needleleaf forest
97.5	60.8451	a	Needleleaf forest
100	60.8451	a	Needleleaf forest
102.5	60.8451	a	Needleleaf forest
105	60.8451	a	Needleleaf forest
107.5	60.8451	a	Needleleaf forest
110	60.8451	a	Needleleaf forest
112.5	60.8451	a	Needleleaf forest
115	60.8451	a	Needleleaf forest
117.5	60.8451	a	Needleleaf forest
120	60.8451	a	Needleleaf forest
122.5	60.8451	a	Needleleaf forest
125	60.8451	a	Needleleaf forest
127.5	60.8451	a	Needleleaf forest
130	60.8451	a	Needleleaf forest
132.5	60.8451	a	Needleleaf forest
135	60.8451	a	Needleleaf forest
137.5	60.8451	a	Needleleaf forest
140	60.8451	a	Needleleaf forest
142.5	60.8451	a	Needleleaf forest
145	60.8451	a	Needleleaf forest
147.5	60.8451	a	Needleleaf forest
150	60.8451	a	Needleleaf forest
152.5	60.8451	a	Needleleaf forest
155	60.8451	a	Needleleaf forest
165	60.8451	a	Grassland
167.5	60.8451	a	Grassland
170	60.8451	a	Grassland
-160	59.5775	a	Needleleaf forest
-157.5	59.5775	a	Needleleaf forest
-155	59.5775	a	Needleleaf forest
-150	59.5775	a	Needleleaf forest
-140	59.5775	a	Bare land
-137.5	59.5775	a	Grassland
-135	59.5775	a	Needleleaf forest
-132.5	59.5775	a	Needleleaf forest
-130	59.5775	a	Needleleaf forest
-127.5	59.5775	a	Needleleaf forest
-125	59.5775	a	Needleleaf forest
-122.5	59.5775	a	Needleleaf forest
-120	59.5775	a	Needleleaf forest
-117.5	59.5775	a	Needleleaf forest
-115	59.5775	a	Needleleaf forest
-112.5	59.5775	a	Needleleaf forest
-110	59.5775	a	Needleleaf forest
-107.5	59.5775	a	Needleleaf forest
-105	59.5775	a	Needleleaf forest
-102.5	59.5775	a	Needleleaf forest
-100	59.5775	a	Needleleaf forest
-97.5	59.5775	a	Needleleaf forest
-95	59.5775	a	Grassland
-75	59.5775	a	Grassland
-72.5	59.5775	a	Grassland
-70	59.5775	a	Grassland
-65	59.5775	a	Bare land
7.5	59.5775	a	Needleleaf forest
10	59.5775	a	Needleleaf forest
12.5	59.5775	a	Needleleaf forest
15	59.5775	a	Needleleaf forest
17.5	59.5775	a	Needleleaf forest
30	59.5775	a	Needleleaf forest
32.5	59.5775	a	Needleleaf forest
35	59.5775	a	Needleleaf forest
37.5	59.5775	a	BECCS
40	59.5775	a	BECCS
42.5	59.5775	a	Needleleaf forest
45	59.5775	a	Needleleaf forest
47.5	59.5775	a	Needleleaf forest
50	59.5775	a	Needleleaf forest
52.5	59.5775	a	Needleleaf forest
55	59.5775	a	Needleleaf forest
57.5	59.5775	a	Needleleaf forest
60	59.5775	a	Needleleaf forest
62.5	59.5775	a	Needleleaf forest
65	59.5775	a	Grassland
67.5	59.5775	a	Grassland
70	59.5775	a	Needleleaf forest
72.5	59.5775	a	Needleleaf forest
75	59.5775	a	Needleleaf forest
77.5	59.5775	a	Needleleaf forest
80	59.5775	a	Needleleaf forest
82.5	59.5775	a	Needleleaf forest
85	59.5775	a	Needleleaf forest
87.5	59.5775	a	Needleleaf forest
90	59.5775	a	Needleleaf forest
92.5	59.5775	a	Needleleaf forest
95	59.5775	a	Needleleaf forest
97.5	59.5775	a	Needleleaf forest
100	59.5775	a	Needleleaf forest
102.5	59.5775	a	Needleleaf forest
105	59.5775	a	Needleleaf forest
107.5	59.5775	a	Needleleaf forest
110	59.5775	a	Needleleaf forest
112.5	59.5775	a	Needleleaf forest
115	59.5775	a	Needleleaf forest
117.5	59.5775	a	Needleleaf forest
120	59.5775	a	Needleleaf forest
122.5	59.5775	a	Needleleaf forest
125	59.5775	a	Needleleaf forest
127.5	59.5775	a	Needleleaf forest
130	59.5775	a	Needleleaf forest
132.5	59.5775	a	Needleleaf forest
135	59.5775	a	Needleleaf forest
137.5	59.5775	a	Needleleaf forest
140	59.5775	a	Needleleaf forest
142.5	59.5775	a	Needleleaf forest
145	59.5775	a	Needleleaf forest
147.5	59.5775	a	Needleleaf forest
150	59.5775	a	Needleleaf forest
152.5	59.5775	a	Needleleaf forest
162.5	59.5775	a	Grassland
-155	58.3099	a	Needleleaf forest
-152.5	58.3099	a	Needleleaf forest
-135	58.3099	a	Needleleaf forest
-132.5	58.3099	a	Needleleaf forest
-130	58.3099	a	Needleleaf forest
-127.5	58.3099	a	Needleleaf forest
-125	58.3099	a	Needleleaf forest
-122.5	58.3099	a	Needleleaf forest
-120	58.3099	a	Needleleaf forest
-117.5	58.3099	a	Needleleaf forest
-115	58.3099	a	Needleleaf forest
-112.5	58.3099	a	Needleleaf forest
-110	58.3099	a	Needleleaf forest
-107.5	58.3099	a	Needleleaf forest
-105	58.3099	a	Needleleaf forest
-102.5	58.3099	a	Needleleaf forest
-100	58.3099	a	Needleleaf forest
-97.5	58.3099	a	Needleleaf forest
-95	58.3099	a	Grassland
-75	58.3099	a	Grassland
-72.5	58.3099	a	Grassland
-70	58.3099	a	Grassland
-67.5	58.3099	a	Grassland
-65	58.3099	a	Bare land
-62.5	58.3099	a	Bare land
-5	58.3099	a	Grassland
7.5	58.3099	a	Needleleaf forest
12.5	58.3099	a	Needleleaf forest
15	58.3099	a	Needleleaf forest
22.5	58.3099	a	Needleleaf forest
25	58.3099	a	Grassland
27.5	58.3099	a	Needleleaf forest
30	58.3099	a	Needleleaf forest
32.5	58.3099	a	Needleleaf forest
35	58.3099	a	Needleleaf forest
37.5	58.3099	a	BECCS
40	58.3099	a	BECCS
42.5	58.3099	a	Needleleaf forest
45	58.3099	a	Needleleaf forest
47.5	58.3099	a	Needleleaf forest
50	58.3099	a	Needleleaf forest
52.5	58.3099	a	Needleleaf forest
55	58.3099	a	Needleleaf forest
57.5	58.3099	a	Needleleaf forest
60	58.3099	a	Needleleaf forest
62.5	58.3099	a	Needleleaf forest
65	58.3099	a	Needleleaf forest
67.5	58.3099	a	Grassland
70	58.3099	a	Grassland
72.5	58.3099	a	Needleleaf forest
75	58.3099	a	Needleleaf forest
77.5	58.3099	a	Needleleaf forest
80	58.3099	a	Needleleaf forest
82.5	58.3099	a	Needleleaf forest
85	58.3099	a	Needleleaf forest
87.5	58.3099	a	Needleleaf forest
90	58.3099	a	Needleleaf forest
92.5	58.3099	a	Needleleaf forest
95	58.3099	a	Needleleaf forest
97.5	58.3099	a	Needleleaf forest
100	58.3099	a	Needleleaf forest
102.5	58.3099	a	Needleleaf forest
105	58.3099	a	Needleleaf forest
107.5	58.3099	a	Needleleaf forest
110	58.3099	a	Needleleaf forest
112.5	58.3099	a	Needleleaf forest
115	58.3099	a	Needleleaf forest
117.5	58.3099	a	Needleleaf forest
120	58.3099	a	Needleleaf forest
122.5	58.3099	a	Needleleaf forest
125	58.3099	a	Needleleaf forest
127.5	58.3099	a	Needleleaf forest
130	58.3099	a	Needleleaf forest
132.5	58.3099	a	Needleleaf forest
135	58.3099	a	Needleleaf forest
137.5	58.3099	a	Needleleaf forest
140	58.3099	a	Needleleaf forest
160	58.3099	a	Grassland
-157.5	57.0423	a	Needleleaf forest
-135	57.0423	a	Needleleaf forest
-132.5	57.0423	a	Needleleaf forest
-130	57.0423	a	Needleleaf forest
-127.5	57.0423	a	Needleleaf forest
-125	57.0423	a	Needleleaf forest
-122.5	57.0423	a	Needleleaf forest
-120	57.0423	a	Needleleaf forest
-117.5	57.0423	a	Grassland
-115	57.0423	a	Needleleaf forest
-112.5	57.0423	a	Needleleaf forest
-110	57.0423	a	Needleleaf forest
-107.5	57.0423	a	Needleleaf forest
-105	57.0423	a	Needleleaf forest
-102.5	57.0423	a	Needleleaf forest
-100	57.0423	a	Needleleaf forest
-97.5	57.0423	a	Needleleaf forest
-95	57.0423	a	Grassland
-92.5	57.0423	a	Grassland
-75	57.0423	a	Grassland
-72.5	57.0423	a	Grassland
-70	57.0423	a	Grassland
-67.5	57.0423	a	Needleleaf forest
-65	57.0423	a	Grassland
-62.5	57.0423	a	Grassland
-5	57.0423	a	Grassland
-2.5	57.0423	a	Grassland
10	57.0423	a	Grassland
12.5	57.0423	a	Needleleaf forest
15	57.0423	a	Needleleaf forest
22.5	57.0423	a	Grassland
25	57.0423	a	Needleleaf forest
27.5	57.0423	a	BECCS
30	57.0423	a	BECCS
32.5	57.0423	a	BECCS
35	57.0423	a	BECCS
37.5	57.0423	a	BECCS
40	57.0423	a	BECCS
42.5	57.0423	a	BECCS
45	57.0423	a	Needleleaf forest
47.5	57.0423	a	Needleleaf forest
50	57.0423	a	Cropland
52.5	57.0423	a	Needleleaf forest
55	57.0423	a	Needleleaf forest
57.5	57.0423	a	Needleleaf forest
60	57.0423	a	Needleleaf forest
62.5	57.0423	a	Needleleaf forest
65	57.0423	a	Needleleaf forest
67.5	57.0423	a	Needleleaf forest
70	57.0423	a	Grassland
72.5	57.0423	a	Needleleaf forest
75	57.0423	a	Needleleaf forest
77.5	57.0423	a	Needleleaf forest
80	57.0423	a	Needleleaf forest
82.5	57.0423	a	Needleleaf forest
85	57.0423	a	Needleleaf forest
87.5	57.0423	a	Needleleaf forest
90	57.0423	a	Needleleaf forest
92.5	57.0423	a	Needleleaf forest
95	57.0423	a	Needleleaf forest
97.5	57.0423	a	Needleleaf forest
100	57.0423	a	Needleleaf forest
102.5	57.0423	a	Needleleaf forest
105	57.0423	a	Needleleaf forest
107.5	57.0423	a	Needleleaf forest
110	57.0423	a	Needleleaf forest
112.5	57.0423	a	Needleleaf forest
115	57.0423	a	Needleleaf forest
117.5	57.0423	a	Needleleaf forest
120	57.0423	a	Needleleaf forest
122.5	57.0423	a	Needleleaf forest
125	57.0423	a	Needleleaf forest
127.5	57.0423	a	Needleleaf forest
130	57.0423	a	Needleleaf forest
132.5	57.0423	a	Needleleaf forest
135	57.0423	a	Needleleaf forest
137.5	57.0423	a	Needleleaf forest
157.5	57.0423	a	Grassland
160	57.0423	a	Grassland
162.5	57.0423	a	Grassland
-160	55.7746	a	Needleleaf forest
-132.5	55.7746	a	Needleleaf forest
-130	55.7746	a	Needleleaf forest
-127.5	55.7746	a	Needleleaf forest
-125	55.7746	a	Needleleaf forest
-122.5	55.7746	a	Needleleaf forest
-120	55.7746	a	Needleleaf forest
-117.5	55.7746	a	Grassland
-115	55.7746	a	Needleleaf forest
-112.5	55.7746	a	Needleleaf forest
-110	55.7746	a	Needleleaf forest
-107.5	55.7746	a	Needleleaf forest
-105	55.7746	a	Needleleaf forest
-102.5	55.7746	a	Needleleaf forest
-100	55.7746	a	Needleleaf forest
-97.5	55.7746	a	Needleleaf forest
-95	55.7746	a	Grassland
-92.5	55.7746	a	Grassland
-90	55.7746	a	Grassland
-87.5	55.7746	a	Grassland
-75	55.7746	a	Needleleaf forest
-72.5	55.7746	a	Grassland
-70	55.7746	a	Needleleaf forest
-67.5	55.7746	a	Needleleaf forest
-65	55.7746	a	Grassland
-62.5	55.7746	a	Grassland
-5	55.7746	a	BECCS
-2.5	55.7746	a	Grassland
10	55.7746	a	Grassland
12.5	55.7746	a	Grassland
22.5	55.7746	a	Grassland
25	55.7746	a	BECCS
27.5	55.7746	a	Needleleaf forest
30	55.7746	a	BECCS
32.5	55.7746	a	BECCS
35	55.7746	a	BECCS
37.5	55.7746	a	BECCS
40	55.7746	a	BECCS
42.5	55.7746	a	BECCS
45	55.7746	a	Cropland
47.5	55.7746	a	Cropland
50	55.7746	a	Cropland
52.5	55.7746	a	Cropland
55	55.7746	a	Cropland
57.5	55.7746	a	Needleleaf forest
60	55.7746	a	Grassland
62.5	55.7746	a	Cropland
65	55.7746	a	Cropland
67.5	55.7746	a	Cropland
70	55.7746	a	Cropland
72.5	55.7746	a	Cropland
75	55.7746	a	Cropland
77.5	55.7746	a	Cropland
80	55.7746	a	Cropland
82.5	55.7746	a	Needleleaf forest
85	55.7746	a	Needleleaf forest
87.5	55.7746	a	Needleleaf forest
90	55.7746	a	Needleleaf forest
92.5	55.7746	a	Needleleaf forest
95	55.7746	a	Needleleaf forest
97.5	55.7746	a	Needleleaf forest
100	55.7746	a	Needleleaf forest
102.5	55.7746	a	Needleleaf forest
105	55.7746	a	Needleleaf forest
107.5	55.7746	a	Needleleaf forest
110	55.7746	a	Needleleaf forest
112.5	55.7746	a	Needleleaf forest
115	55.7746	a	Needleleaf forest
117.5	55.7746	a	Needleleaf forest
120	55.7746	a	Needleleaf forest
122.5	55.7746	a	Needleleaf forest
125	55.7746	a	Needleleaf forest
127.5	55.7746	a	Needleleaf forest
130	55.7746	a	Needleleaf forest
132.5	55.7746	a	Needleleaf forest
135	55.7746	a	Needleleaf forest
157.5	55.7746	a	Grassland
160	55.7746	a	Grassland
-127.5	54.507	a	Needleleaf forest
-125	54.507	a	Needleleaf forest
-122.5	54.507	a	Needleleaf forest
-120	54.507	a	Needleleaf forest
-117.5	54.507	a	Needleleaf forest
-115	54.507	a	Grassland
-112.5	54.507	a	Grassland
-110	54.507	a	Grassland
-107.5	54.507	a	Needleleaf forest
-105	54.507	a	Needleleaf forest
-102.5	54.507	a	Needleleaf forest
-100	54.507	a	Needleleaf forest
-97.5	54.507	a	Needleleaf forest
-95	54.507	a	Grassland
-92.5	54.507	a	Grassland
-90	54.507	a	Grassland
-87.5	54.507	a	Grassland
-85	54.507	a	Grassland
-82.5	54.507	a	Grassland
-77.5	54.507	a	Needleleaf forest
-75	54.507	a	Needleleaf forest
-72.5	54.507	a	Needleleaf forest
-70	54.507	a	Needleleaf forest
-67.5	54.507	a	Needleleaf forest
-65	54.507	a	Needleleaf forest
-62.5	54.507	a	Grassland
-60	54.507	a	Needleleaf forest
-7.5	54.507	a	BECCS
-2.5	54.507	a	Grassland
10	54.507	a	Cropland
17.5	54.507	a	BECCS
22.5	54.507	a	Cropland
25	54.507	a	Cropland
27.5	54.507	a	Needleleaf forest
30	54.507	a	BECCS
32.5	54.507	a	BECCS
35	54.507	a	Grassland
37.5	54.507	a	BECCS
40	54.507	a	Cropland
42.5	54.507	a	Cropland
45	54.507	a	Cropland
47.5	54.507	a	Cropland
50	54.507	a	Cropland
52.5	54.507	a	Cropland
55	54.507	a	BECCS
57.5	54.507	a	Needleleaf forest
60	54.507	a	Grassland
62.5	54.507	a	Cropland
65	54.507	a	Cropland
67.5	54.507	a	Cropland
70	54.507	a	Cropland
72.5	54.507	a	Cropland
75	54.507	a	Cropland
77.5	54.507	a	Cropland
80	54.507	a	Cropland
82.5	54.507	a	Cropland
85	54.507	a	Cropland
87.5	54.507	a	Needleleaf forest
90	54.507	a	Cropland
92.5	54.507	a	Needleleaf forest
95	54.507	a	Needleleaf forest
97.5	54.507	a	Needleleaf forest
100	54.507	a	Needleleaf forest
102.5	54.507	a	Needleleaf forest
105	54.507	a	Needleleaf forest
107.5	54.507	a	Needleleaf forest
110	54.507	a	Needleleaf forest
112.5	54.507	a	Needleleaf forest
115	54.507	a	Needleleaf forest
117.5	54.507	a	Needleleaf forest
120	54.507	a	Needleleaf forest
122.5	54.507	a	Needleleaf forest
125	54.507	a	Needleleaf forest
127.5	54.507	a	Needleleaf forest
130	54.507	a	Needleleaf forest
132.5	54.507	a	Needleleaf forest
135	54.507	a	Needleleaf forest
157.5	54.507	a	Grassland
160	54.507	a	Grassland
-127.5	53.2394	a	Needleleaf forest
-125	53.2394	a	Needleleaf forest
-122.5	53.2394	a	Needleleaf forest
-120	53.2394	a	Needleleaf forest
-117.5	53.2394	a	Needleleaf forest
-115	53.2394	a	Cropland
-112.5	53.2394	a	Cropland
-110	53.2394	a	Cropland
-107.5	53.2394	a	Cropland
-105	53.2394	a	Cropland
-102.5	53.2394	a	Grassland
-100	53.2394	a	Needleleaf forest
-97.5	53.2394	a	Needleleaf forest
-95	53.2394	a	Needleleaf forest
-92.5	53.2394	a	Needleleaf forest
-90	53.2394	a	Needleleaf forest
-87.5	53.2394	a	Needleleaf forest
-85	53.2394	a	Grassland
-82.5	53.2394	a	Needleleaf forest
-77.5	53.2394	a	Needleleaf forest
-75	53.2394	a	Needleleaf forest
-72.5	53.2394	a	Needleleaf forest
-70	53.2394	a	Needleleaf forest
-67.5	53.2394	a	Needleleaf forest
-65	53.2394	a	Needleleaf forest
-62.5	53.2394	a	Needleleaf forest
-60	53.2394	a	Needleleaf forest
-57.5	53.2394	a	Needleleaf forest
-7.5	53.2394	a	BECCS
-2.5	53.2394	a	Grassland
0	53.2394	a	Cropland
7.5	53.2394	a	BECCS
10	53.2394	a	BECCS
12.5	53.2394	a	Cropland
15	53.2394	a	Cropland
17.5	53.2394	a	BECCS
20	53.2394	a	BECCS
22.5	53.2394	a	Cropland
25	53.2394	a	Cropland
27.5	53.2394	a	Cropland
30	53.2394	a	Cropland
32.5	53.2394	a	BECCS
35	53.2394	a	BECCS
37.5	53.2394	a	Cropland
40	53.2394	a	Cropland
42.5	53.2394	a	Cropland
45	53.2394	a	Cropland
47.5	53.2394	a	Cropland
50	53.2394	a	Cropland
52.5	53.2394	a	Cropland
55	53.2394	a	Cropland
57.5	53.2394	a	BECCS
60	53.2394	a	Cropland
62.5	53.2394	a	Cropland
65	53.2394	a	Grassland
67.5	53.2394	a	Cropland
70	53.2394	a	Grassland
72.5	53.2394	a	Grassland
75	53.2394	a	Grassland
77.5	53.2394	a	Grassland
80	53.2394	a	Cropland
82.5	53.2394	a	Cropland
85	53.2394	a	Cropland
87.5	53.2394	a	Needleleaf forest
90	53.2394	a	Needleleaf forest
92.5	53.2394	a	Needleleaf forest
95	53.2394	a	Needleleaf forest
97.5	53.2394	a	Needleleaf forest
100	53.2394	a	Needleleaf forest
102.5	53.2394	a	Needleleaf forest
105	53.2394	a	Needleleaf forest
107.5	53.2394	a	Needleleaf forest
110	53.2394	a	Needleleaf forest
112.5	53.2394	a	Needleleaf forest
115	53.2394	a	Needleleaf forest
117.5	53.2394	a	Needleleaf forest
120	53.2394	a	Needleleaf forest
122.5	53.2394	a	Needleleaf forest
125	53.2394	a	Needleleaf forest
127.5	53.2394	a	Needleleaf forest
130	53.2394	a	Needleleaf forest
132.5	53.2394	a	Needleleaf forest
135	53.2394	a	Needleleaf forest
137.5	53.2394	a	Needleleaf forest
140	53.2394	a	Needleleaf forest
142.5	53.2394	a	Needleleaf forest
157.5	53.2394	a	Grassland
160	53.2394	a	Needleleaf forest
-127.5	51.9718	a	Needleleaf forest
-125	51.9718	a	Needleleaf forest
-122.5	51.9718	a	Needleleaf forest
-120	51.9718	a	Needleleaf forest
-117.5	51.9718	a	Needleleaf forest
-115	51.9718	a	Cropland
-112.5	51.9718	a	Cropland
-110	51.9718	a	Cropland
-107.5	51.9718	a	Cropland
-105	51.9718	a	Cropland
-102.5	51.9718	a	Cropland
-100	51.9718	a	Grassland
-97.5	51.9718	a	Grassland
-95	51.9718	a	Needleleaf forest
-92.5	51.9718	a	Needleleaf forest
-90	51.9718	a	Needleleaf forest
-87.5	51.9718	a	Needleleaf forest
-85	51.9718	a	Grassland
-82.5	51.9718	a	Grassland
-77.5	51.9718	a	Grassland
-75	51.9718	a	Needleleaf forest
-72.5	51.9718	a	Needleleaf forest
-70	51.9718	a	Needleleaf forest
-67.5	51.9718	a	Needleleaf forest
-65	51.9718	a	Needleleaf forest
-62.5	51.9718	a	Needleleaf forest
-60	51.9718	a	Needleleaf forest
-57.5	51.9718	a	Needleleaf forest
-10	51.9718	a	BECCS
-2.5	51.9718	a	Grassland
0	51.9718	a	Cropland
5	51.9718	a	Grassland
7.5	51.9718	a	BECCS
10	51.9718	a	BECCS
12.5	51.9718	a	BECCS
15	51.9718	a	BECCS
17.5	51.9718	a	BECCS
20	51.9718	a	BECCS
22.5	51.9718	a	Cropland
25	51.9718	a	Cropland
27.5	51.9718	a	Cropland
30	51.9718	a	Cropland
32.5	51.9718	a	Cropland
35	51.9718	a	Cropland
37.5	51.9718	a	Cropland
40	51.9718	a	Cropland
42.5	51.9718	a	Cropland
45	51.9718	a	Cropland
47.5	51.9718	a	Cropland
50	51.9718	a	Cropland
52.5	51.9718	a	Cropland
55	51.9718	a	Cropland
57.5	51.9718	a	Grassland
60	51.9718	a	Grassland
62.5	51.9718	a	Grassland
65	51.9718	a	Grassland
67.5	51.9718	a	Grassland
70	51.9718	a	Grassland
72.5	51.9718	a	Grassland
75	51.9718	a	Grassland
77.5	51.9718	a	Grassland
80	51.9718	a	Grassland
82.5	51.9718	a	Cropland
85	51.9718	a	Cropland
87.5	51.9718	a	Needleleaf forest
90	51.9718	a	Grassland
92.5	51.9718	a	Grassland
95	51.9718	a	Needleleaf forest
97.5	51.9718	a	Needleleaf forest
100	51.9718	a	Grassland
102.5	51.9718	a	Needleleaf forest
105	51.9718	a	Needleleaf forest
107.5	51.9718	a	Grassland
110	51.9718	a	Needleleaf forest
112.5	51.9718	a	Needleleaf forest
115	51.9718	a	Needleleaf forest
117.5	51.9718	a	Grassland
120	51.9718	a	Needleleaf forest
122.5	51.9718	a	Needleleaf forest
125	51.9718	a	Needleleaf forest
127.5	51.9718	a	Needleleaf forest
130	51.9718	a	Needleleaf forest
132.5	51.9718	a	Needleleaf forest
135	51.9718	a	Needleleaf forest
137.5	51.9718	a	Needleleaf forest
140	51.9718	a	Needleleaf forest
142.5	51.9718	a	Needleleaf forest
157.5	51.9718	a	Needleleaf forest
-125	50.7042	a	Needleleaf forest
-122.5	50.7042	a	Needleleaf forest
-120	50.7042	a	Needleleaf forest
-117.5	50.7042	a	Needleleaf forest
-115	50.7042	a	Needleleaf forest
-112.5	50.7042	a	Cropland
-110	50.7042	a	Cropland
-107.5	50.7042	a	Cropland
-105	50.7042	a	Cropland
-102.5	50.7042	a	Cropland
-100	50.7042	a	Grassland
-97.5	50.7042	a	Grassland
-95	50.7042	a	Needleleaf forest
-92.5	50.7042	a	Needleleaf forest
-90	50.7042	a	Needleleaf forest
-87.5	50.7042	a	Needleleaf forest
-85	50.7042	a	Needleleaf forest
-82.5	50.7042	a	Grassland
-80	50.7042	a	Grassland
-77.5	50.7042	a	Grassland
-75	50.7042	a	Needleleaf forest
-72.5	50.7042	a	Needleleaf forest
-70	50.7042	a	Needleleaf forest
-67.5	50.7042	a	Needleleaf forest
-65	50.7042	a	Needleleaf forest
-62.5	50.7042	a	Needleleaf forest
-60	50.7042	a	Needleleaf forest
-2.5	50.7042	a	Grassland
2.5	50.7042	a	Cropland
5	50.7042	a	Cropland
7.5	50.7042	a	BECCS
10	50.7042	a	Cropland
12.5	50.7042	a	BECCS
15	50.7042	a	Cropland
17.5	50.7042	a	Cropland
20	50.7042	a	Cropland
22.5	50.7042	a	Cropland
25	50.7042	a	Cropland
27.5	50.7042	a	Cropland
30	50.7042	a	BECCS
32.5	50.7042	a	Cropland
35	50.7042	a	BECCS
37.5	50.7042	a	Cropland
40	50.7042	a	Cropland
42.5	50.7042	a	Cropland
45	50.7042	a	Cropland
47.5	50.7042	a	Grassland
50	50.7042	a	Grassland
52.5	50.7042	a	Grassland
55	50.7042	a	Grassland
57.5	50.7042	a	Grassland
60	50.7042	a	Grassland
62.5	50.7042	a	Grassland
65	50.7042	a	Grassland
67.5	50.7042	a	Grassland
70	50.7042	a	Grassland
72.5	50.7042	a	Grassland
75	50.7042	a	Grassland
77.5	50.7042	a	Grassland
80	50.7042	a	Grassland
82.5	50.7042	a	Cropland
85	50.7042	a	Needleleaf forest
87.5	50.7042	a	Needleleaf forest
90	50.7042	a	Grassland
92.5	50.7042	a	Grassland
95	50.7042	a	Grassland
97.5	50.7042	a	Grassland
100	50.7042	a	Grassland
102.5	50.7042	a	Grassland
105	50.7042	a	Grassland
107.5	50.7042	a	Grassland
110	50.7042	a	Needleleaf forest
112.5	50.7042	a	Needleleaf forest
115	50.7042	a	Needleleaf forest
117.5	50.7042	a	Grassland
120	50.7042	a	Needleleaf forest
122.5	50.7042	a	Needleleaf forest
125	50.7042	a	Needleleaf forest
127.5	50.7042	a	Grassland
130	50.7042	a	Grassland
132.5	50.7042	a	Needleleaf forest
135	50.7042	a	Needleleaf forest
137.5	50.7042	a	Needleleaf forest
140	50.7042	a	Needleleaf forest
142.5	50.7042	a	Needleleaf forest
-125	49.4366	a	Needleleaf forest
-122.5	49.4366	a	Needleleaf forest
-120	49.4366	a	Needleleaf forest
-117.5	49.4366	a	Needleleaf forest
-115	49.4366	a	Needleleaf forest
-112.5	49.4366	a	Cropland
-110	49.4366	a	Grassland
-107.5	49.4366	a	Cropland
-105	49.4366	a	Cropland
-102.5	49.4366	a	Cropland
-100	49.4366	a	Cropland
-97.5	49.4366	a	Cropland
-95	49.4366	a	Grassland
-92.5	49.4366	a	Needleleaf forest
-90	49.4366	a	Needleleaf forest
-87.5	49.4366	a	Needleleaf forest
-85	49.4366	a	Needleleaf forest
-82.5	49.4366	a	Needleleaf forest
-80	49.4366	a	Needleleaf forest
-77.5	49.4366	a	Needleleaf forest
-75	49.4366	a	Needleleaf forest
-72.5	49.4366	a	Needleleaf forest
-70	49.4366	a	Needleleaf forest
-57.5	49.4366	a	Grassland
-55	49.4366	a	Grassland
0	49.4366	a	Cropland
2.5	49.4366	a	Cropland
5	49.4366	a	BECCS
7.5	49.4366	a	BECCS
10	49.4366	a	BECCS
12.5	49.4366	a	Cropland
15	49.4366	a	Cropland
17.5	49.4366	a	Cropland
20	49.4366	a	Needleleaf forest
22.5	49.4366	a	Needleleaf forest
25	49.4366	a	Cropland
27.5	49.4366	a	Cropland
30	49.4366	a	Cropland
32.5	49.4366	a	BECCS
35	49.4366	a	BECCS
37.5	49.4366	a	Cropland
40	49.4366	a	Cropland
42.5	49.4366	a	Cropland
45	49.4366	a	Grassland
47.5	49.4366	a	Grassland
50	49.4366	a	Grassland
52.5	49.4366	a	Grassland
55	49.4366	a	Grassland
57.5	49.4366	a	Grassland
60	49.4366	a	Grassland
62.5	49.4366	a	Grassland
65	49.4366	a	Grassland
67.5	49.4366	a	Grassland
70	49.4366	a	Grassland
72.5	49.4366	a	Grassland
75	49.4366	a	Grassland
77.5	49.4366	a	Grassland
80	49.4366	a	Grassland
82.5	49.4366	a	Grassland
85	49.4366	a	Grassland
87.5	49.4366	a	Grassland
90	49.4366	a	Grassland
92.5	49.4366	a	Grassland
95	49.4366	a	Grassland
97.5	49.4366	a	Grassland
100	49.4366	a	Grassland
102.5	49.4366	a	Grassland
105	49.4366	a	Grassland
107.5	49.4366	a	Grassland
110	49.4366	a	Grassland
112.5	49.4366	a	Grassland
115	49.4366	a	Grassland
117.5	49.4366	a	Grassland
120	49.4366	a	Grassland
122.5	49.4366	a	Needleleaf forest
125	49.4366	a	Cropland
127.5	49.4366	a	Grassland
130	49.4366	a	Needleleaf forest
132.5	49.4366	a	Needleleaf forest
135	49.4366	a	Grassland
137.5	49.4366	a	Needleleaf forest
140	49.4366	a	Needleleaf forest
142.5	49.4366	a	Needleleaf forest
-122.5	48.169	a	Needleleaf forest
-120	48.169	a	Needleleaf forest
-117.5	48.169	a	Needleleaf forest
-115	48.169	a	Needleleaf forest
-112.5	48.169	a	Cropland
-110	48.169	a	Grassland
-107.5	48.169	a	Grassland
-105	48.169	a	Cropland
-102.5	48.169	a	Cropland
-100	48.169	a	Cropland
-97.5	48.169	a	Cropland
-95	48.169	a	Grassland
-92.5	48.169	a	Needleleaf forest
-90	48.169	a	Needleleaf forest
-87.5	48.169	a	Needleleaf forest
-85	48.169	a	Needleleaf forest
-82.5	48.169	a	Needleleaf forest
-80	48.169	a	Needleleaf forest
-77.5	48.169	a	Needleleaf forest
-75	48.169	a	Needleleaf forest
-72.5	48.169	a	Needleleaf forest
-70	48.169	a	Needleleaf forest
-67.5	48.169	a	Needleleaf forest
-65	48.169	a	Needleleaf forest
-57.5	48.169	a	Grassland
-55	48.169	a	Grassland
-2.5	48.169	a	BECCS
0	48.169	a	Cropland
2.5	48.169	a	Cropland
5	48.169	a	Cropland
7.5	48.169	a	BECCS
10	48.169	a	Cropland
12.5	48.169	a	Needleleaf forest
15	48.169	a	Cropland
17.5	48.169	a	BECCS
20	48.169	a	Cropland
22.5	48.169	a	Needleleaf forest
25	48.169	a	BECCS
27.5	48.169	a	Cropland
30	48.169	a	Cropland
32.5	48.169	a	Cropland
35	48.169	a	Cropland
37.5	48.169	a	Cropland
40	48.169	a	Cropland
42.5	48.169	a	Cropland
45	48.169	a	Grassland
47.5	48.169	a	Grassland
50	48.169	a	Grassland
52.5	48.169	a	Grassland
55	48.169	a	Grassland
57.5	48.169	a	Grassland
60	48.169	a	Grassland
62.5	48.169	a	Grassland
65	48.169	a	Grassland
67.5	48.169	a	Grassland
70	48.169	a	Grassland
72.5	48.169	a	Grassland
75	48.169	a	Grassland
77.5	48.169	a	Grassland
80	48.169	a	Grassland
82.5	48.169	a	Grassland
85	48.169	a	Grassland
87.5	48.169	a	Grassland
90	48.169	a	Grassland
92.5	48.169	a	Grassland
95	48.169	a	Grassland
97.5	48.169	a	Grassland
100	48.169	a	Grassland
102.5	48.169	a	Grassland
105	48.169	a	Grassland
107.5	48.169	a	Grassland
110	48.169	a	Grassland
112.5	48.169	a	Grassland
115	48.169	a	Grassland
117.5	48.169	a	Grassland
120	48.169	a	Grassland
122.5	48.169	a	Needleleaf forest
125	48.169	a	Cropland
127.5	48.169	a	Cropland
130	48.169	a	Needleleaf forest
132.5	48.169	a	Needleleaf forest
135	48.169	a	Grassland
137.5	48.169	a	Needleleaf forest
140	48.169	a	Needleleaf forest
142.5	48.169	a	Needleleaf forest
-122.5	46.9014	a	Needleleaf forest
-120	46.9014	a	Needleleaf forest
-117.5	46.9014	a	Grassland
-115	46.9014	a	Needleleaf forest
-112.5	46.9014	a	Grassland
-110	46.9014	a	Grassland
-107.5	46.9014	a	Grassland
-105	46.9014	a	Grassland
-102.5	46.9014	a	Grassland
-100	46.9014	a	Cropland
-97.5	46.9014	a	Cropland
-95	46.9014	a	Needleleaf forest
-92.5	46.9014	a	Needleleaf forest
-90	46.9014	a	Needleleaf forest
-87.5	46.9014	a	Needleleaf forest
-85	46.9014	a	Needleleaf forest
-82.5	46.9014	a	Needleleaf forest
-80	46.9014	a	Needleleaf forest
-77.5	46.9014	a	Needleleaf forest
-75	46.9014	a	Needleleaf forest
-72.5	46.9014	a	Needleleaf forest
-70	46.9014	a	Needleleaf forest
-67.5	46.9014	a	Needleleaf forest
-65	46.9014	a	Needleleaf forest
-2.5	46.9014	a	BECCS
0	46.9014	a	Cropland
2.5	46.9014	a	Cropland
5	46.9014	a	Grassland
7.5	46.9014	a	Grassland
10	46.9014	a	Grassland
12.5	46.9014	a	Grassland
15	46.9014	a	Grassland
17.5	46.9014	a	BECCS
20	46.9014	a	BECCS
22.5	46.9014	a	Cropland
25	46.9014	a	Needleleaf forest
27.5	46.9014	a	Cropland
30	46.9014	a	Cropland
32.5	46.9014	a	Cropland
35	46.9014	a	Cropland
40	46.9014	a	Cropland
42.5	46.9014	a	Cropland
45	46.9014	a	Grassland
47.5	46.9014	a	Grassland
50	46.9014	a	Grassland
52.5	46.9014	a	Grassland
55	46.9014	a	Grassland
57.5	46.9014	a	Bare land
60	46.9014	a	Bare land
62.5	46.9014	a	Grassland
65	46.9014	a	Bare land
67.5	46.9014	a	Grassland
70	46.9014	a	Grassland
72.5	46.9014	a	Grassland
75	46.9014	a	Grassland
77.5	46.9014	a	Grassland
80	46.9014	a	Grassland
82.5	46.9014	a	Grassland
85	46.9014	a	Grassland
87.5	46.9014	a	Grassland
90	46.9014	a	Grassland
92.5	46.9014	a	Grassland
95	46.9014	a	Grassland
97.5	46.9014	a	Grassland
100	46.9014	a	Grassland
102.5	46.9014	a	Grassland
105	46.9014	a	Grassland
107.5	46.9014	a	Grassland
110	46.9014	a	Grassland
112.5	46.9014	a	Grassland
115	46.9014	a	Grassland
117.5	46.9014	a	Grassland
120	46.9014	a	Grassland
122.5	46.9014	a	Grassland
125	46.9014	a	Cropland
127.5	46.9014	a	Cropland
130	46.9014	a	Needleleaf forest
132.5	46.9014	a	Grassland
135	46.9014	a	Needleleaf forest
137.5	46.9014	a	Needleleaf forest
142.5	46.9014	a	Needleleaf forest
-122.5	45.6338	a	Needleleaf forest
-120	45.6338	a	Needleleaf forest
-117.5	45.6338	a	Grassland
-115	45.6338	a	Needleleaf forest
-112.5	45.6338	a	Grassland
-110	45.6338	a	Grassland
-107.5	45.6338	a	Grassland
-105	45.6338	a	Grassland
-102.5	45.6338	a	Grassland
-100	45.6338	a	Cropland
-97.5	45.6338	a	Cropland
-95	45.6338	a	BECCS
-92.5	45.6338	a	Grassland
-90	45.6338	a	Needleleaf forest
-87.5	45.6338	a	Needleleaf forest
-85	45.6338	a	Grassland
-82.5	45.6338	a	Grassland
-80	45.6338	a	Grassland
-77.5	45.6338	a	Needleleaf forest
-75	45.6338	a	Needleleaf forest
-72.5	45.6338	a	Needleleaf forest
-70	45.6338	a	Needleleaf forest
-67.5	45.6338	a	Needleleaf forest
-65	45.6338	a	Needleleaf forest
-62.5	45.6338	a	Needleleaf forest
0	45.6338	a	Cropland
2.5	45.6338	a	Grassland
5	45.6338	a	Grassland
7.5	45.6338	a	Grassland
10	45.6338	a	BECCS
12.5	45.6338	a	Cropland
15	45.6338	a	Broad-leaved forest
17.5	45.6338	a	Cropland
20	45.6338	a	Cropland
22.5	45.6338	a	Cropland
25	45.6338	a	Needleleaf forest
27.5	45.6338	a	Cropland
30	45.6338	a	Cropland
40	45.6338	a	Cropland
42.5	45.6338	a	Cropland
45	45.6338	a	Grassland
47.5	45.6338	a	Grassland
50	45.6338	a	Grassland
52.5	45.6338	a	Grassland
55	45.6338	a	Bare land
57.5	45.6338	a	Bare land
60	45.6338	a	Bare land
62.5	45.6338	a	Grassland
65	45.6338	a	Grassland
67.5	45.6338	a	Grassland
70	45.6338	a	Grassland
72.5	45.6338	a	Grassland
75	45.6338	a	Grassland
77.5	45.6338	a	Grassland
80	45.6338	a	Grassland
82.5	45.6338	a	Grassland
85	45.6338	a	Grassland
87.5	45.6338	a	Bare land
90	45.6338	a	Bare land
92.5	45.6338	a	Bare land
95	45.6338	a	Grassland
97.5	45.6338	a	Grassland
[truncated: 2,722 more rows]

## Sheet: Fig2
PFT_ID	name_of_component	globe_temperature_change	BECCSregion_temperature_change	outside_BECCSregion_temperature_change	PFTnames
1	α	-0.00145889	0.269018	-0.0120192	Eucalypt
1	SWdn	0.00234796	-0.151586	0.00835804	Eucalypt
1	LE	-0.00874577	-0.488875	0.00999998	Eucalypt
1	r[a]	-0.0315456	-0.982099	0.00556695	Eucalypt
1	ε[a]	0.00876494	0.0756102	0.00615509	Eucalypt
1	G	-0.0160994	-0.0197261	-0.0159578	Eucalypt
1	local	-0.0467368	-1.29766	0.00210312	Eucalypt
1	circulation	0.0204346	0.943874	-0.0156194	Eucalypt
1	T	-0.0263022	-0.353784	-0.0135163	Eucalypt
2	α	-0.0187276	0.274466	-0.0301748	Poplar&Willow
2	SWdn	0.00514746	-0.158476	0.0115358	Poplar&Willow
2	LE	0.0153248	-0.454325	0.0336614	Poplar&Willow
2	r[a]	-0.00907289	-0.742466	0.0195611	Poplar&Willow
2	ε[a]	-0.00620985	0.0806562	-0.00960137	Poplar&Willow
2	G	-0.015752	-0.0386522	-0.0148579	Poplar&Willow
2	local	-0.02929	-1.0388	0.0101243	Poplar&Willow
2	circulation	-0.0503505	0.504296	-0.0720057	Poplar&Willow
2	T	-0.0796405	-0.5345	-0.0618813	Poplar&Willow
3	α	-0.00733968	0.00323616	-0.00775259	Miscanthus
3	SWdn	0.00389122	0.00291921	0.00392918	Miscanthus
3	LE	0.0137879	-0.0503227	0.0162909	Miscanthus
3	r[a]	0.0140677	-0.0551483	0.0167701	Miscanthus
3	ε[a]	-0.000613672	0.00329991	-0.000766471	Miscanthus
3	G	-0.0201353	-0.0163881	-0.0202816	Miscanthus
3	local	0.0036581	-0.112404	0.00818952	Miscanthus
3	circulation	-0.0635839	-0.0132397	-0.0655495	Miscanthus
3	T	-0.0599258	-0.125643	-0.05736	Miscanthus
4	α	-0.0173337	0.0188404	-0.0187461	Switchgrass
4	SWdn	0.00398449	-0.0353623	0.00552071	Switchgrass
4	LE	0.0180684	0.103105	0.0147483	Switchgrass
4	r[a]	0.0204822	-0.0494196	0.0232113	Switchgrass
4	ε[a]	-0.00353614	-0.00802866	-0.00336074	Switchgrass
4	G	-0.0117779	-0.00563164	-0.0120179	Switchgrass
4	local	0.00988724	0.0235034	0.00935562	Switchgrass
4	circulation	-0.0456363	0.103051	-0.0514416	Switchgrass
4	T	-0.0357491	0.126555	-0.042086	Switchgrass

## Sheet: Fig3
PFT_ID	PFTnames	area_bioenergy	continent_id	continent_name	variable	temperature_change	area_label
1	Eucalypt	40.2102	2	Asia	T_a	-0.0542764	40 Mha, 1%
1	Eucalypt	41.3759	3	N. America	T_a	-0.00778292	41 Mha, 2%
1	Eucalypt	156.535	6	Europe	T_a	-0.0970792	157 Mha, 3%
1	Eucalypt	69.4291	4	Africa	T_a	-0.017575	69 Mha, 2%
1	Eucalypt	133.453	5	S. America	T_a	-0.0553523	133 Mha, 8%
1	Eucalypt	25.1573	1	Oceania	T_a	0.199515	25 Mha, 3%
2	Poplar&Willow	40.2102	2	Asia	T_a	-0.221894	40 Mha, 1%
2	Poplar&Willow	41.3759	3	N. America	T_a	-0.0184018	41 Mha, 2%
2	Poplar&Willow	156.535	6	Europe	T_a	-0.17968	157 Mha, 3%
2	Poplar&Willow	69.4291	4	Africa	T_a	0.00249062	69 Mha, 2%
2	Poplar&Willow	133.453	5	S. America	T_a	0.0211998	133 Mha, 8%
2	Poplar&Willow	25.1573	1	Oceania	T_a	0.118661	25 Mha, 3%
3	Miscanthus	40.2102	2	Asia	T_a	-0.0839839	40 Mha, 1%
3	Miscanthus	41.3759	3	N. America	T_a	-0.15641	41 Mha, 2%
3	Miscanthus	156.535	6	Europe	T_a	-0.206033	157 Mha, 3%
3	Miscanthus	69.4291	4	Africa	T_a	0.0283485	69 Mha, 2%
3	Miscanthus	133.453	5	S. America	T_a	0.0402861	133 Mha, 8%
3	Miscanthus	25.1573	1	Oceania	T_a	-0.0589432	25 Mha, 3%
4	Switchgrass	40.2102	2	Asia	T_a	-0.09258	40 Mha, 1%
4	Switchgrass	41.3759	3	N. America	T_a	-0.0262401	41 Mha, 2%
4	Switchgrass	156.535	6	Europe	T_a	-0.0256396	157 Mha, 3%
4	Switchgrass	69.4291	4	Africa	T_a	-0.0273115	69 Mha, 2%
4	Switchgrass	133.453	5	S. America	T_a	0.0143998	133 Mha, 8%
4	Switchgrass	25.1573	1	Oceania	T_a	0.0965868	25 Mha, 3%
1	Eucalypt	40.2102	2	Asia	T_local	-0.0116964	40 Mha, 1%
1	Eucalypt	41.3759	3	N. America	T_local	-0.0686393	41 Mha, 2%
1	Eucalypt	156.535	6	Europe	T_local	-0.15911	157 Mha, 3%
1	Eucalypt	69.4291	4	Africa	T_local	-0.0136789	69 Mha, 2%
1	Eucalypt	133.453	5	S. America	T_local	-0.126356	133 Mha, 8%
1	Eucalypt	25.1573	1	Oceania	T_local	0.00742155	25 Mha, 3%
2	Poplar&Willow	40.2102	2	Asia	T_local	0.0147798	40 Mha, 1%
2	Poplar&Willow	41.3759	3	N. America	T_local	-0.0567205	41 Mha, 2%
2	Poplar&Willow	156.535	6	Europe	T_local	-0.121052	157 Mha, 3%
2	Poplar&Willow	69.4291	4	Africa	T_local	-0.00553861	69 Mha, 2%
2	Poplar&Willow	133.453	5	S. America	T_local	-0.107259	133 Mha, 8%
2	Poplar&Willow	25.1573	1	Oceania	T_local	-0.00311717	25 Mha, 3%
3	Miscanthus	40.2102	2	Asia	T_local	0.0177897	40 Mha, 1%
3	Miscanthus	41.3759	3	N. America	T_local	-0.00964369	41 Mha, 2%
3	Miscanthus	156.535	6	Europe	T_local	0.000264863	157 Mha, 3%
3	Miscanthus	69.4291	4	Africa	T_local	0.0119595	69 Mha, 2%
3	Miscanthus	133.453	5	S. America	T_local	-0.0167765	133 Mha, 8%
3	Miscanthus	25.1573	1	Oceania	T_local	-0.0206982	25 Mha, 3%
4	Switchgrass	40.2102	2	Asia	T_local	0.0357852	40 Mha, 1%
4	Switchgrass	41.3759	3	N. America	T_local	-0.0360189	41 Mha, 2%
4	Switchgrass	156.535	6	Europe	T_local	0.0196672	157 Mha, 3%
4	Switchgrass	69.4291	4	Africa	T_local	0.00564835	69 Mha, 2%
4	Switchgrass	133.453	5	S. America	T_local	-0.00573749	133 Mha, 8%
4	Switchgrass	25.1573	1	Oceania	T_local	0.0312474	25 Mha, 3%
1	Eucalypt	40.2102	2	Asia	T_cir	-0.04258	40 Mha, 1%
1	Eucalypt	41.3759	3	N. America	T_cir	0.0608564	41 Mha, 2%
1	Eucalypt	156.535	6	Europe	T_cir	0.0620309	157 Mha, 3%
1	Eucalypt	69.4291	4	Africa	T_cir	-0.00389613	69 Mha, 2%
1	Eucalypt	133.453	5	S. America	T_cir	0.0710039	133 Mha, 8%
1	Eucalypt	25.1573	1	Oceania	T_cir	0.192094	25 Mha, 3%
2	Poplar&Willow	40.2102	2	Asia	T_cir	-0.236673	40 Mha, 1%
2	Poplar&Willow	41.3759	3	N. America	T_cir	0.0383187	41 Mha, 2%
2	Poplar&Willow	156.535	6	Europe	T_cir	-0.0586277	157 Mha, 3%
2	Poplar&Willow	69.4291	4	Africa	T_cir	0.00802923	69 Mha, 2%
2	Poplar&Willow	133.453	5	S. America	T_cir	0.128459	133 Mha, 8%
2	Poplar&Willow	25.1573	1	Oceania	T_cir	0.121778	25 Mha, 3%
3	Miscanthus	40.2102	2	Asia	T_cir	-0.101774	40 Mha, 1%
3	Miscanthus	41.3759	3	N. America	T_cir	-0.146767	41 Mha, 2%
3	Miscanthus	156.535	6	Europe	T_cir	-0.206298	157 Mha, 3%
3	Miscanthus	69.4291	4	Africa	T_cir	0.0163891	69 Mha, 2%
3	Miscanthus	133.453	5	S. America	T_cir	0.0570627	133 Mha, 8%
3	Miscanthus	25.1573	1	Oceania	T_cir	-0.038245	25 Mha, 3%
4	Switchgrass	40.2102	2	Asia	T_cir	-0.128365	40 Mha, 1%
4	Switchgrass	41.3759	3	N. America	T_cir	0.00977873	41 Mha, 2%
4	Switchgrass	156.535	6	Europe	T_cir	-0.0453067	157 Mha, 3%
4	Switchgrass	69.4291	4	Africa	T_cir	-0.0329599	69 Mha, 2%
4	Switchgrass	133.453	5	S. America	T_cir	0.0201373	133 Mha, 8%
4	Switchgrass	25.1573	1	Oceania	T_cir	0.0653394	25 Mha, 3%

## Sheet: Fig4
PFT_ID	PFTnames	region	name_map	name_bar	temperature_change_of_bars	id_bar	temperature_change_of_dots	name_dot	whether_woody_crop
1	Eucalypt	globe	Campbell-high	α	-0.0433242	a	NA	NA	1
1	Eucalypt	globe	Campbell-high	SWdn	-0.0413426	b	NA	NA	1
1	Eucalypt	globe	Campbell-high	LE	-0.0105112	c	NA	NA	1
1	Eucalypt	globe	Campbell-high	r[a]	0.00539081	d	NA	NA	1
1	Eucalypt	globe	Campbell-high	ε[a]	0.0289206	e	NA	NA	1
1	Eucalypt	globe	Campbell-high	G	-0.0428415	f	NA	NA	1
1	Eucalypt	globe	Campbell-high	local	NA	g	-0.103708	T_local	1
1	Eucalypt	globe	Campbell-high	circulation	0.132393	h	NA	NA	1
1	Eucalypt	globe	Campbell-high	T	NA	i	0.0286843	T	1
2	Switchgrass	globe	Campbell-high	α	-0.00461294	a	NA	NA	0
2	Switchgrass	globe	Campbell-high	SWdn	-0.0148055	b	NA	NA	0
2	Switchgrass	globe	Campbell-high	LE	-0.00722133	c	NA	NA	0
2	Switchgrass	globe	Campbell-high	r[a]	-0.00980835	d	NA	NA	0
2	Switchgrass	globe	Campbell-high	ε[a]	0.00971757	e	NA	NA	0
2	Switchgrass	globe	Campbell-high	G	-0.00191107	f	NA	NA	0
2	Switchgrass	globe	Campbell-high	local	NA	g	-0.0286416	T_local	0
2	Switchgrass	globe	Campbell-high	circulation	0.0281185	h	NA	NA	0
2	Switchgrass	globe	Campbell-high	T	NA	i	-0.000523165	T	0
1	Eucalypt	globe	IMAGE	α	-0.00681753	a	NA	NA	1
1	Eucalypt	globe	IMAGE	SWdn	-0.0204455	b	NA	NA	1
1	Eucalypt	globe	IMAGE	LE	-0.0362752	c	NA	NA	1
1	Eucalypt	globe	IMAGE	r[a]	-0.0287202	d	NA	NA	1
1	Eucalypt	globe	IMAGE	ε[a]	0.0290921	e	NA	NA	1
1	Eucalypt	globe	IMAGE	G	-0.00852263	f	NA	NA	1
1	Eucalypt	globe	IMAGE	local	NA	g	-0.0716889	T_local	1
1	Eucalypt	globe	IMAGE	circulation	0.024697	h	NA	NA	1
1	Eucalypt	globe	IMAGE	T	NA	i	-0.0469919	T	1
2	Switchgrass	globe	IMAGE	α	-0.00335965	a	NA	NA	0
2	Switchgrass	globe	IMAGE	SWdn	-0.00489319	b	NA	NA	0
2	Switchgrass	globe	IMAGE	LE	-0.00896587	c	NA	NA	0
2	Switchgrass	globe	IMAGE	r[a]	0.0197854	d	NA	NA	0
2	Switchgrass	globe	IMAGE	ε[a]	0.00111876	e	NA	NA	0
2	Switchgrass	globe	IMAGE	G	0.0068492	f	NA	NA	0
2	Switchgrass	globe	IMAGE	local	NA	g	0.0105347	T_local	0
2	Switchgrass	globe	IMAGE	circulation	0.0398661	h	NA	NA	0
2	Switchgrass	globe	IMAGE	T	NA	i	0.0504008	T	0
1	Eucalypt	globe	MAgPIE	α	0.00986595	a	NA	NA	1
1	Eucalypt	globe	MAgPIE	SWdn	-0.0175773	b	NA	NA	1
1	Eucalypt	globe	MAgPIE	LE	-0.0204242	c	NA	NA	1
1	Eucalypt	globe	MAgPIE	r[a]	-0.0327601	d	NA	NA	1
1	Eucalypt	globe	MAgPIE	ε[a]	0.0104532	e	NA	NA	1
1	Eucalypt	globe	MAgPIE	G	-0.0139524	f	NA	NA	1
1	Eucalypt	globe	MAgPIE	local	NA	g	-0.0643948	T_local	1
1	Eucalypt	globe	MAgPIE	circulation	0.0515561	h	NA	NA	1
1	Eucalypt	globe	MAgPIE	T	NA	i	-0.0128387	T	1
2	Switchgrass	globe	MAgPIE	α	0.0071782	a	NA	NA	0
2	Switchgrass	globe	MAgPIE	SWdn	-0.00511534	b	NA	NA	0
2	Switchgrass	globe	MAgPIE	LE	-0.00788245	c	NA	NA	0
2	Switchgrass	globe	MAgPIE	r[a]	0.00371882	d	NA	NA	0
2	Switchgrass	globe	MAgPIE	ε[a]	0.00389757	e	NA	NA	0
2	Switchgrass	globe	MAgPIE	G	-0.00548321	f	NA	NA	0
2	Switchgrass	globe	MAgPIE	local	NA	g	-0.00368641	T_local	0
2	Switchgrass	globe	MAgPIE	circulation	0.046153	h	NA	NA	0
2	Switchgrass	globe	MAgPIE	T	NA	i	0.0424666	T	0
1	Eucalypt	globe	Composite	α	-0.00220367	a	NA	NA	1
1	Eucalypt	globe	Composite	SWdn	0.00213119	b	NA	NA	1
1	Eucalypt	globe	Composite	LE	-0.0084846	c	NA	NA	1
1	Eucalypt	globe	Composite	r[a]	-0.0312042	d	NA	NA	1
1	Eucalypt	globe	Composite	ε[a]	0.00910247	e	NA	NA	1
1	Eucalypt	globe	Composite	G	-0.0162176	f	NA	NA	1
1	Eucalypt	globe	Composite	local	NA	g	-0.0468765	T_local	1
1	Eucalypt	globe	Composite	circulation	0.0203337	h	NA	NA	1
1	Eucalypt	globe	Composite	T	NA	i	-0.0265427	T	1
2	Switchgrass	globe	Composite	α	-0.00281416	a	NA	NA	0
2	Switchgrass	globe	Composite	SWdn	0.000371262	b	NA	NA	0
2	Switchgrass	globe	Composite	LE	0.0113715	c	NA	NA	0
2	Switchgrass	globe	Composite	r[a]	0.00924975	d	NA	NA	0
2	Switchgrass	globe	Composite	ε[a]	-0.00249542	e	NA	NA	0
2	Switchgrass	globe	Composite	G	-0.00524912	f	NA	NA	0
2	Switchgrass	globe	Composite	local	NA	g	0.0104338	T_local	0
2	Switchgrass	globe	Composite	circulation	-0.0465958	h	NA	NA	0
2	Switchgrass	globe	Composite	T	NA	i	-0.036162	T	0
